# Supplementary material for: N-terminal deletion of Swi3 created by the deletion of a dubious ORF YJL175W mitigates protein burden effect in S. cerevisiae
Source: Sci Rep. 2020 Jun 11;10:9500. doi: 10.1038/s41598-020-66307-z (PMC7289859; doi:10.1038/s41598-020-66307-z)
Supplement: Supplementary file 1 — Supplementary information. [file 41598_2020_66307_MOESM1_ESM.xlsx]

## Sheet: yjl175w∆_GOE
Saeki N. et al., “N-terminal deletion of Swi3 created by the deletion of a dubious ORF YJL175W mitigates protein burden effect in S. cerevisiae”
Table S1_1. GO enrichement analysis of genes differentialy expressed upon the deletion of YJL175W, related Table 1
GO term	p-value	Matches	ID	# of Matches
yjl175w∆ increased transcripts (67 genes)
Biological process
cysteine biosynthetic process	1.94128e-09	YGL184C, YPR167C, YIR017C, YJR137C, YKL001C, YJR010W, YFR030W	GO:0019344	7
sulfur amino acid metabolic process	7.71382e-09	YER091C, YNL277W, YDR253C, YPR167C, YJR137C, YKL001C, YJR010W, YGL184C, YIR017C, YFR030W	GO:0000096	10
methionine biosynthetic process	1.07663e-08	YKL001C, YJR137C, YPR167C, YNL277W, YER091C, YJR010W, YIR017C, YGL184C, YFR030W	GO:0009086	9
sulfur amino acid biosynthetic process	2.26354e-08	YJR010W, YKL001C, YJR137C, YPR167C, YNL277W, YER091C, YFR030W, YIR017C, YGL184C	GO:0000097	9
methionine metabolic process	2.85983e-08	YJR010W, YPR167C, YNL277W, YER091C, YKL001C, YJR137C, YFR030W, YIR017C, YGL184C	GO:0006555	9
aspartate family amino acid biosynthetic process	3.70721e-07	YIR017C, YGL184C, YFR030W, YKL001C, YJR137C, YPR167C, YER091C, YNL277W, YJR010W	GO:0009067	9
cysteine metabolic process	4.97832e-07	YFR030W, YJR010W, YKL001C, YJR137C, YPR167C, YIR017C, YGL184C	GO:0006534	7
sulfur compound biosynthetic process	6.54525e-07	YGL184C, YIR017C, YNL332W, YFR030W, YJR137C, YKL001C, YER091C, YNL277W, YPR167C, YJR010W	GO:0044272	10
toxin biosynthetic process	8.78354e-07	YFR030W, YJR010W, YKL001C, YJR137C, YPR167C	GO:0009403	5
hydrogen sulfide metabolic process	8.78354e-07	YPR167C, YKL001C, YJR137C, YJR010W, YFR030W	GO:0070813	5
hydrogen sulfide biosynthetic process	8.78354e-07	YKL001C, YJR137C, YPR167C, YFR030W, YJR010W	GO:0070814	5
serine family amino acid biosynthetic process	1.19946e-06	YJR010W, YFR030W, YGL184C, YIR017C, YPR167C, YJR137C, YKL001C	GO:0009070	7
sulfate assimilation	1.96204e-06	YJR010W, YFR030W, YPR167C, YKL001C, YJR137C	GO:0000103	5
alpha-amino acid metabolic process	2.54713e-06	YJR010W, YJL088W, YPR167C, YNL277W, YDR111C, YER091C, YKL001C, YJR137C, YFR030W, YJR078W, YIR017C, YJR109C, YGL184C	GO:1901605	13
serine family amino acid metabolic process	2.78591e-06	YIR017C, YGL184C, YFR030W, YPR167C, YNL277W, YKL001C, YJR137C, YJR010W	GO:0009069	8
aspartate family amino acid metabolic process	3.39642e-06	YJR010W, YJR137C, YKL001C, YNL277W, YER091C, YPR167C, YFR030W, YGL184C, YIR017C	GO:0009066	9
toxin metabolic process	3.89578e-06	YPR167C, YKL001C, YJR137C, YJR010W, YFR030W	GO:0009404	5
secondary metabolite biosynthetic process	3.89578e-06	YPR167C, YJR137C, YKL001C, YJR010W, YFR030W	GO:0044550	5
alpha-amino acid biosynthetic process	3.9383e-06	YJR109C, YIR017C, YGL184C, YFR030W, YPR167C, YNL277W, YER091C, YKL001C, YJR137C, YJR010W, YJL088W	GO:1901607	11
cellular amino acid biosynthetic process	7.60505e-06	YJL088W, YJR010W, YKL001C, YJR137C, YPR167C, YER091C, YNL277W, YFR030W, YIR017C, YJR109C, YGL184C	GO:0008652	11
cellular amino acid metabolic process	1.41664e-05	YFR030W, YGL184C, YJR078W, YJR109C, YIR017C, YJR010W, YJL088W, YER091C, YNL277W, YDR111C, YPR167C, YDR253C, YJR137C, YKL001C	GO:0006520	14
sulfur compound metabolic process	1.51346e-05	YIR017C, YGL184C, YFR030W, YNL332W, YKL001C, YJR137C, YDR253C, YPR167C, YNL277W, YER091C, YJR010W	GO:0006790	11
secondary metabolic process	4.4775e-05	YPR167C, YKL001C, YJR137C, YJR010W, YFR030W	GO:0019748	5
organic acid biosynthetic process	5.54298e-05	YKL001C, YJR137C, YEL071W, YPR167C, YNL277W, YER091C, YJL088W, YJR010W, YJR109C, YIR017C, YGL184C, YFR030W	GO:0016053	12
carboxylic acid biosynthetic process	5.54298e-05	YGL184C, YIR017C, YJR109C, YFR030W, YJR137C, YKL001C, YNL277W, YER091C, YEL071W, YPR167C, YJL088W, YJR010W	GO:0046394	12
sulfate assimilation, phosphoadenylyl sulfate reduction by phosphoadenylyl-sulfate reductase (thioredoxin)	0.00020395	YJR010W, YPR167C, YKL001C	GO:0019379	3
sulfate reduction	0.00020395	YJR010W, YKL001C, YPR167C	GO:0019419	3
carboxylic acid metabolic process	0.00160732	YFR030W, YGL184C, YJR109C, YJR078W, YIR017C, YJL088W, YJR010W, YJR137C, YKL001C, YDR111C, YNL277W, YER091C, YDR253C, YPR167C, YEL071W	GO:0019752	15
small molecule biosynthetic process	0.00245364	YJL088W, YJR010W, YKL001C, YJR137C, YPR167C, YEL071W, YER091C, YNL277W, YFR030W, YNL332W, YJR109C, YIR017C, YGL184C	GO:0044283	13
oxoacid metabolic process	0.00266083	YJR137C, YKL001C, YNL277W, YDR111C, YER091C, YEL071W, YDR253C, YPR167C, YJL088W, YJR010W, YGL184C, YJR078W, YJR109C, YIR017C, YFR030W	GO:0043436	15
organic acid metabolic process	0.00280953	YGL184C, YJR078W, YJR109C, YIR017C, YFR030W, YER091C, YNL277W, YDR111C, YEL071W, YDR253C, YPR167C, YJR137C, YKL001C, YJR010W, YJL088W	GO:0006082	15
Molecular function
sulfur compound transmembrane transporter activity	0.00359535	YLR092W, YLL061W, YBR294W, YGR055W	GO:1901682	4
anion transmembrane transporter activity	0.0069415	YBR294W, YLL061W, YGR055W, YOR222W, YLR092W, YAL067C, YKR039W	GO:0008509	7
sulfite reductase (NADPH) activity	0.00835406	YJR137C, YFR030W	GO:0004783	2
Cellular component
sulfite reductase complex (NADPH)	0.00499521	YFR030W, YJR137C	GO:0009337	2
yjl175w∆ decreased transcripts (230 genes)
Biological process
DNA integration	3.00896e-07	YJR027W, YMR050C, YMR045C, YHR214C-B, YDR261C-D, YOL103W-B, YAR009C, YGR027W-B, YNL054W-B, YBL005W-B, YLR157C-B, YDR365W-B, YPR158C-D, YLR227W-B	GO:0015074	14
generation of precursor metabolites and energy	8.0624e-06	YPL156C, YFR017C, YKL109W, YMR105C, YFR015C, YHR001W-A, YKL093W, YEL024W, YOL136C, YEL011W, YIL111W, YPR160W, YKR058W, YOR344C, YFR053C, YJR048W, YPL017C, YJL052W, YOR178C, YMR081C, YER067W, YOR065W, YGR183C, YLR258W, YCL040W	GO:0006091	25
transposition, RNA-mediated	3.72255e-05	YOL103W-B, YBL016W, YDR261C-D, YJR027W, YHR214C-B, YMR045C, YLR256W-A, YLR227W-B, YNL054W-B, YAR009C, YBR083W, YMR050C, YLR157C-B, YPR158C-D, YDR365W-B, YBL005W-B, YGR027W-B	GO:0032197	17
polyphosphate metabolic process	7.30828e-05	YJL012C, YML123C, YDR089W, YER072W, YPL019C, YNL217W, YFL004W	GO:0006797	7
transposition	8.46149e-05	YBR083W, YMR050C, YAR009C, YGR027W-B, YBL005W-B, YLR157C-B, YDR365W-B, YPR158C-D, YDR261C-D, YMR045C, YHR214C-B, YLR256W-A, YJR027W, YBL016W, YOL103W-B, YNL054W-B, YLR227W-B	GO:0032196	17
oxidation-reduction process	0.000115647	YGR183C, YMR015C, YOR178C, YER067W, YPL171C, YGR088W, YPL017C, YJL052W, YPR160W, YDR044W, YMR272C, YDR019C, YIL111W, YPL061W, YEL024W, YDL022W, YGR234W, YKL109W, YFR015C, YLR258W, YDL124W, YMR189W, YMR081C, YOR065W, YJR048W, YBR244W, YKR058W, YAL061W, YHL021C, YKL093W, YNL134C, YEL011W, YFR017C, YMR105C, YHR001W-A, YOL152W, YPL156C	GO:0055114	37
RNA-dependent DNA biosynthetic process	0.000130116	YGR027W-B, YBL005W-B, YNL054W-B, YDR365W-B, YLR157C-B, YPR158C-D, YLR227W-B, YHR214C-B, YMR045C, YMR050C, YJR027W, YDR261C-D, YAR009C, YOL103W-B	GO:0006278	14
drug metabolic process	0.000919554	YLR213C, YLR438W, YPL061W, YEL024W, YHR137W, YOL136C, YBR092C, YDR019C, YIL111W, YDR380W, YGR234W, YHR001W-A, YJL116C, YJR148W, YOR065W, YGR088W, YGR183C, YCL040W, YLR251W, YMR189W, YJR153W, YOR344C, YFR053C, YJR048W, YJL052W	GO:0017144	25
ion transmembrane transport	0.00129445	YBR054W, YLL028W, YNL055C, YML047C, YDR033W, YOR065W, YIL121W, YER053C, YOR137C, YGL255W, YGR243W, YCR021C, YPL221W, YMR011W, YHR092C, YML123C, YIL111W, YCL025C, YDR342C, YKR093W, YBR296C, YGR138C, YJL116C, YOR273C	GO:0034220	24
energy reserve metabolic process	0.00180028	YOR178C, YER067W, YEL011W, YLR258W, YPR160W, YKR058W, YMR105C, YFR017C, YFR015C	GO:0006112	9
phosphorus metabolic process	0.00202496	YOR065W, YDR074W, YOR137C, YOL016C, YAR071W, YHR215W, YPR149W, YNL217W, YFR053C, YJR048W, YFL004W, YGR248W, YMR291W, YPL026C, YMR006C, YML123C, YPL014W, YER072W, YPL019C, YIL113W, YMR105C, YGR233C, YHR001W-A, YDR089W, YOR178C, YER037W, YDR247W, YHR136C, YGR183C, YBR093C, YCL040W, YNL055C, YOR344C, YGR052W, YML100W, YER062C, YJL052W, YPL061W, YOL136C, YDL022W, YEL024W, YBL016W, YBR092C, YMR272C, Y…	GO:0006793	52
transmembrane transport	0.00205603	YGR243W, YER053C, YML047C, YNL055C, YLL028W, YDR277C, YPL221W, YPL092W, YDL022W, YLR152C, YDR342C, YCL025C, YIL111W, YHR092C, YOR273C, YPR194C, YJL116C, YPL058C, YER103W, YIL121W, YOR137C, YGL255W, YOR065W, YDR033W, YBR054W, YLL052C, YHL028W, YCR021C, YKR093W, YML123C, YMR011W, YOR071C, YBR296C, YGR138C	GO:0055085	34
energy derivation by oxidation of organic compounds	0.00234007	YFR015C, YHR001W-A, YFR017C, YMR105C, YKL109W, YEL024W, YEL011W, YKL093W, YIL111W, YKR058W, YPR160W, YJR048W, YOR178C, YMR081C, YER067W, YOR065W, YGR183C, YLR258W	GO:0015980	18
DNA biosynthetic process	0.00248772	YBL005W-B, YGR027W-B, YNL054W-B, YLR227W-B, YDR365W-B, YLR157C-B, YPR158C-D, YDR261C-D, YGL037C, YMR050C, YJR027W, YMR045C, YHR214C-B, YAR009C, YOL103W-B	GO:0071897	15
glycogen biosynthetic process	0.00407476	YFR017C, YLR258W, YMR105C, YFR015C, YOR178C, YEL011W, YKR058W	GO:0005978	7
Molecular function
aspartic-type endopeptidase activity	2.30733e-08	YLR157C-B, YDR261C-D, YLR121C, YMR045C, YNL054W-B, YOL103W-B, YMR050C, YJR027W, YGR027W-B, YIL015W, YDR365W-B, YLR227W-B, YPR158C-D, YHR214C-B, YBL005W-B	GO:0004190	15
aspartic-type peptidase activity	2.30733e-08	YLR121C, YMR045C, YDR261C-D, YLR157C-B, YBL005W-B, YHR214C-B, YPR158C-D, YLR227W-B, YIL015W, YDR365W-B, YGR027W-B, YJR027W, YMR050C, YNL054W-B, YOL103W-B	GO:0070001	15
RNA-DNA hybrid ribonuclease activity	6.75278e-08	YBL005W-B, YHR214C-B, YPR158C-D, YLR227W-B, YDR365W-B, YGR027W-B, YJR027W, YMR050C, YOL103W-B, YNL054W-B, YMR045C, YDR261C-D, YLR157C-B, YAR009C	GO:0004523	14
RNA-directed DNA polymerase activity	1.20293e-07	YAR009C, YDR261C-D, YLR157C-B, YMR045C, YMR050C, YNL054W-B, YOL103W-B, YGR027W-B, YJR027W, YLR227W-B, YPR158C-D, YDR365W-B, YBL005W-B, YHR214C-B	GO:0003964	14
DNA-directed DNA polymerase activity	1.48585e-06	YMR050C, YNL054W-B, YOL103W-B, YGR027W-B, YJR027W, YLR227W-B, YPR158C-D, YDR365W-B, YBL005W-B, YHR214C-B, YAR009C, YLR157C-B, YDR261C-D, YMR045C	GO:0003887	14
DNA polymerase activity	3.52833e-06	YAR009C, YLR157C-B, YDR261C-D, YMR045C, YNL054W-B, YOL103W-B, YMR050C, YJR027W, YGR027W-B, YDR365W-B, YPR158C-D, YLR227W-B, YHR214C-B, YBL005W-B	GO:0034061	14
endoribonuclease activity, producing 5'-phosphomonoesters	7.85672e-06	YJR027W, YGR027W-B, YNL054W-B, YOL103W-B, YMR050C, YHR214C-B, YBL005W-B, YDR365W-B, YLR227W-B, YPR158C-D, YAR009C, YMR045C, YLR157C-B, YDR261C-D	GO:0016891	14
hydrolase activity, acting on ester bonds	2.99158e-05	YER062C, YLR227W-B, YIL113W, YBL005W-B, YAR009C, YHR215W, YLR157C-B, YNL054W-B, YOL103W-B, YJR027W, YGR027W-B, YPL095C, YGR248W, YDR074W, YDR261C-D, YDR481C, YAR071W, YER037W, YML100W, YDR365W-B, YMR006C, YPR158C-D, YHR214C-B, YBR092C, YBR067C, YBR093C, YOR137C, YMR050C, YGR233C, YOL136C, YMR008C, YMR045C	GO:0016788	32
endonuclease activity, active with either ribo- or deoxyribonucleic acids and producing 5'-phosphomonoesters	5.41372e-05	YPR158C-D, YLR227W-B, YDR365W-B, YBL005W-B, YHR214C-B, YMR050C, YOL103W-B, YNL054W-B, YGR027W-B, YJR027W, YDR261C-D, YLR157C-B, YMR045C, YAR009C	GO:0016893	14
endoribonuclease activity	0.000135306	YDR261C-D, YLR157C-B, YMR045C, YAR009C, YDR365W-B, YLR227W-B, YPR158C-D, YHR214C-B, YBL005W-B, YNL054W-B, YOL103W-B, YMR050C, YJR027W, YGR027W-B	GO:0004521	14
endopeptidase activity	0.00128751	YDR365W-B, YIL015W, YPR158C-D, YLR227W-B, YHR214C-B, YBL005W-B, YNL054W-B, YOL103W-B, YMR050C, YJR027W, YGR027W-B, YDR261C-D, YLR157C-B, YLR121C, YMR045C	GO:0004175	15
ribonuclease activity	0.00153748	YMR045C, YLR157C-B, YDR261C-D, YAR009C, YBL005W-B, YHR214C-B, YPR158C-D, YLR227W-B, YDR365W-B, YGR027W-B, YJR027W, YMR050C, YNL054W-B, YOL103W-B	GO:0004540	14
Cellular component
cell periphery	6.42536e-11	YDL124W, YPL058C, YDR055W, YMR006C, YJL116C, YLL052C, YDR461W, YJL052W, YOR049C, YOL152W, YAR071W, YKL096W-A, YGL032C, YOR273C, YBR040W, YBR067C, YJL012C, YDR033W, YML123C, YKR093W, YER011W, YLR213C, YCL040W, YCR021C, YNR044W, YLR040C, YER150W, YNL279W, YDR134C, YBR296C, YHR092C, YDR034W-B, YMR251W-A, YPR149W, YBR092C, YBR093C, YOL002C, YFL014W, YNL194C, YIL011W, YHR215W, YPR194C, YPL092W, YML047…	GO:0071944	66
fungal-type cell wall	5.55688e-09	YLR040C, YKL096W-A, YIL015W, YAR071W, YIL011W, YHR215W, YGL032C, YER150W, YBR040W, YBR067C, YDR134C, YJL116C, YER011W, YMR006C, YDR055W, YBR093C, YBR092C, YLR213C, YLR121C, YDR077W, YKL096W, YNR044W, YJL052W	GO:0009277	23
cell wall	1.3815e-08	YDR077W, YLR121C, YKL096W, YNR044W, YJL052W, YBR093C, YLR213C, YBR092C, YJL116C, YMR006C, YER011W, YDR055W, YDR134C, YBR067C, YBR040W, YGL032C, YER150W, YLR040C, YKL096W-A, YIL015W, YAR071W, YHR215W, YIL011W	GO:0005618	23
external encapsulating structure	1.3815e-08	YAR071W, YIL011W, YHR215W, YLR040C, YKL096W-A, YIL015W, YER150W, YGL032C, YBR040W, YBR067C, YDR134C, YMR006C, YER011W, YDR055W, YJL116C, YLR213C, YBR092C, YBR093C, YNR044W, YKL096W, YJL052W, YLR121C, YDR077W	GO:0030312	23
extracellular region	2.11843e-08	YDR461W, YMR008C, YBR093C, YKL096W, YNR044W, YLR121C, YDR077W, YDR134C, YMR006C, YER011W, YDR055W, YNL160W, YBR067C, YJL079C, YJR153W, YAR071W, YIL011W, YLR040C, YKL096W-A, YIL015W, YER150W	GO:0005576	21
plasma membrane	8.65892e-07	YCR021C, YIL121W, YMR008C, YCL040W, YCL025C, YOR071C, YLR121C, YMR011W, YKR093W, YML123C, YOL109W, YDR033W, YGR138C, YER067W, YDR342C, YGL255W, YER103W, YOR161C, YNL279W, YLL028W, YLR452C, YML128C, YNL093W, YLL052C, YDR461W, YFL014W, YOL002C, YOR049C, YJL052W, YPL058C, YDL124W, YPR149W, YHR092C, YMR251W-A, YMR006C, YBR296C, YDR055W, YBR054W, YML047C, YPL092W, YPR194C, YNL194C, YOL152W, YOR273C	GO:0005886	44
anchored component of membrane	2.11408e-06	YKL096W, YBR067C, YNR044W, YDR077W, YLR121C, YMR008C, YMR006C, YER011W, YDR055W, YER150W, YIL011W, YDR134C, YLR040C, YKL096W-A	GO:0031225	14
vacuolar transporter chaperone complex	4.73394e-06	YPL019C, YFL004W, YER072W, YJL012C, YDR089W	GO:0033254	5
intrinsic component of membrane	6.86175e-06	YER011W, YLR297W, YJL012C, YPL057C, YDR033W, YML123C, YKR093W, YNR044W, YCR021C, YER150W, YNL055C, YPL156C, YLR040C, YNL279W, YDR055W, YDR281C, YMR006C, YPL019C, YKL044W, YDR481C, YDR119W-A, YPL058C, YEL024W, YOR049C, YDL039C, YLL052C, YOR273C, YOL152W, YLR251W, YER072W, YKL096W-A, YBR040W, YBR067C, YGL255W, YDR342C, YER053C, YGR138C, YGR183C, YMR011W, YKL096W, YLR121C, YDR077W, YOR071C, YOR065W,…	GO:0031224	76
storage vacuole	2.32787e-05	YNL279W, YLL028W, YOL052C-A, YFL004W, YPL156C, YDR089W, YLR213C, YKL096W, YMR011W, YKR093W, YML123C, YPL057C, YGR138C, YMR195W, YLR297W, YJL012C, YER011W, YCL021W-A, YBR040W, YNL217W, YJL079C, YML047C, YPR194C, YER072W, YHR215W, YIL011W, YOR273C, YGL032C, YOR049C, YOL002C, YPL221W, YDR481C, YJL116C, YMR251W-A, YDR281C, YPL019C, YDR055W	GO:0000322	37
fungal-type vacuole	2.32787e-05	YDR281C, YPL019C, YDR055W, YJL116C, YMR251W-A, YPL221W, YDR481C, YOL002C, YOR049C, YGL032C, YOR273C, YER072W, YHR215W, YIL011W, YML047C, YPR194C, YBR040W, YNL217W, YJL079C, YCL021W-A, YER011W, YGR138C, YMR195W, YLR297W, YJL012C, YML123C, YKR093W, YPL057C, YKL096W, YMR011W, YLR213C, YDR089W, YPL156C, YFL004W, YOL052C-A, YLL028W, YNL279W	GO:0000324	37
lytic vacuole	2.46014e-05	YNL279W, YOL052C-A, YLL028W, YFL004W, YPL156C, YDR089W, YMR011W, YKL096W, YLR213C, YER011W, YPL057C, YKR093W, YML123C, YLR297W, YJL012C, YGR138C, YMR195W, YCL021W-A, YJL079C, YNL217W, YBR040W, YOR273C, YGL032C, YPR194C, YML047C, YHR215W, YIL011W, YER072W, YOR049C, YOL002C, YJL116C, YMR251W-A, YDR055W, YDR281C, YPL019C, YDR481C, YPL221W	GO:0000323	37
retrotransposon nucleocapsid	2.64187e-05	YLR256W-A, YAR009C, YLR227W-B, YOL103W-B, YDR261C-D, YJR027W, YMR045C, YPR158C-D, YNL054W-B, YHR214C-B, YMR050C, YBL005W-B, YLR157C-B, YGR027W-B, YDR365W-B	GO:0000943	15
vacuole	0.000138778	YOR049C, YOL002C, YDR481C, YPL221W, YDR055W, YDR281C, YPL019C, YMR251W-A, YJL116C, YNL217W, YJL079C, YBR040W, YCL021W-A, YIL011W, YHR215W, YER072W, YPR194C, YML047C, YOR062C, YGL032C, YOR273C, YLR213C, YMR011W, YKL096W, YJL012C, YLR297W, YMR195W, YGR138C, YPL057C, YML123C, YKR093W, YER011W, YNL279W, YDR089W, YPL156C, YOL052C-A, YLL028W, YFL004W	GO:0005773	38
membrane part	0.00230864	YOR071C, YLR121C, YDR077W, YKL096W, YMR011W, YIL121W, YMR008C, YJR048W, YBR183W, YCL025C, YOR065W, YDR342C, YGL255W, YOL109W, YER053C, YGR138C, YGR183C, YOR161C, YDR231C, YBR244W, YLL028W, YFL004W, YHL028W, YDR089W, YMR272C, YOL002C, YGR243W, YER053C-A, YER001W, YKR061W, YPR149W, YHR092C, YDR034W-B, YBR296C, YPL221W, YDR134C, YCL021W-A, YHR001W-A, YBR054W, YLR152C, YJL133C-A, YML047C, YPL092W, YP…	GO:0044425	80
intrinsic component of plasma membrane	0.00402876	YBR296C, YHR092C, YGL255W, YOR273C, YDR342C, YGR138C, YPR194C, YLL028W, YML047C, YML123C, YMR011W, YLR121C, YIL121W	GO:0031226	13
chaperone complex	0.00492985	YJL012C, YDR089W, YER072W, YFL004W, YPL019C	GO:0101031	5
integral component of plasma membrane	0.00918532	YGR138C, YPR194C, YML047C, YML123C, YLL028W, YBR296C, YGL255W, YOR273C, YHR092C, YDR342C, YIL121W, YMR011W	GO:0005887	12

## Sheet: swi3∆_GOE
Saeki N. et al., “Mutation in SWI/SNF chromatin remodeling complex mitigates protein burden effect.”
Table S1_2. GO enrichement analysis of genes differentialy expressed upon the deletion of SWI3, related Table 2
GO term	p-value	Matches	ID	# of Matches
swi3∆ increased transcripts (865 genes)
Biological process
small molecule metabolic process	1.95654e-11	YFR053C, YNR073C, YDR111C, YGR204W, YJR109C, YCR005C, YGL062W, YFR017C, YHR112C, YGR102C, YMR095C, YGL156W, YBR256C, YDR516C, YNR064C, YGR019W, YCR048W, YEL070W, YDR035W, YGL205W, YPL188W, YDR255C, YHR018C, YMR042W, YKL001C, YOR100C, YOL164W, YPL248C, YMR323W, YGR247W, YGR010W, YDR009W, YIL155C, YNR071C, YLR151C, YGL227W, YGR267C, YJL045W, YNL202W, YOR303W, YIL053W, YNL104C, YGL154C, YFL060C, YGL…	GO:0044281	170
carbohydrate metabolic process	1.73415e-08	YDR009W, YHR104W, YDR074W, YPL248C, YMR323W, YOL032W, YOR178C, YGR194C, YGL227W, YGR248W, YNR071C, YMR280C, YIL155C, YGR043C, YGR289C, YJL089W, YGR282C, YBR145W, YEL070W, YBR297W, YGR254W, YDR516C, YGL156W, YER054C, YGR288W, YBR149W, YGR292W, YDR255C, YGR287C, YIR007W, YHL012W, YCL040W, YEL011W, YFR053C, YNR073C, YPR026W, YGL062W, YIL097W, YFR017C, YCR005C, YEL012W, YLR345W, YOR245C, YLR070C, YGL…	GO:0005975	74
carboxylic acid metabolic process	2.93816e-08	YOR347C, YPR006C, YGL026C, YLR027C, YML042W, YIR017C, YAL054C, YFR030W, YOR374W, YPR167C, YER081W, YJR010W, YOL058W, YIL046W, YGL184C, YDL021W, YNR056C, YGL125W, YER024W, YER091C, YJR078W, YML054C, YFL059W, YDL085W, YAL062W, YFL060C, YLL062C, YIL074C, YGL154C, YNL104C, YGR256W, YJR137C, YJR019C, YDL170W, YLL058W, YOL064C, YEL066W, YPR001W, YGR244C, YCL026C-A, YJL060W, YGL253W, YMR062C, YAR035W, Y…	GO:0019752	99
small molecule biosynthetic process	3.24005e-08	YDR035W, YDR255C, YBR256C, YKR069W, YJL071W, YLR228C, YIL116W, YGR254W, YBR145W, YLR070C, YMR096W, YAL012W, YEL012W, YGR060W, YIL097W, YGL062W, YMR095C, YJR156C, YGR087C, YNL037C, YNL277W, YJR109C, YGR204W, YNL332W, YGL009C, YGR267C, YGL227W, YOR303W, YHR190W, YFL058W, YBR213W, YKL001C, YJR130C, YJL089W, YJR025C, YGR255C, YGL001C, YJL088W, YMR042W, YHR018C, YDL244W, YFR030W, YOR374W, YIR017C, YLR…	GO:0044283	83
organic acid metabolic process	3.90904e-08	YNL104C, YIL074C, YGL154C, YFL060C, YLL062C, YAL062W, YDL085W, YFL059W, YJR078W, YER091C, YML054C, YER024W, YGL125W, YIL046W, YGL184C, YDL021W, YNR056C, YJR010W, YOL058W, YPR167C, YER081W, YOR374W, YAL054C, YFR030W, YML042W, YIR017C, YGL026C, YLR027C, YOR347C, YPR006C, YEL071W, YOR136W, YGR012W, YER069W, YMR108W, YIR034C, YAR035W, YKL218C, YGR193C, YCR037C, YGL253W, YMR062C, YJL060W, YGR244C, YPR…	GO:0006082	102
alpha-amino acid biosynthetic process	5.10474e-08	YOR136W, YJL088W, YMR042W, YGR012W, YER069W, YHR018C, YMR062C, YIR034C, YMR108W, YKL001C, YKL218C, YJR130C, YBR213W, YJR137C, YOR303W, YGL009C, YLL058W, YOL064C, YLL062C, YNL277W, YJR109C, YAL062W, YGR204W, YNL104C, YNL037C, YIL074C, YGL154C, YER091C, YGL125W, YAL012W, YPR167C, YER081W, YIL046W, YJL071W, YKR069W, YGL184C, YIL116W, YOL058W, YJR010W, YLR027C, YGL026C, YFR030W, YIR017C	GO:1901607	43
alpha-amino acid metabolic process	5.87147e-08	YIL046W, YJL071W, YGL184C, YKR069W, YJR010W, YOL058W, YIL116W, YPR167C, YER081W, YFR030W, YIR017C, YGL026C, YLR027C, YGR087C, YNL104C, YIL074C, YGL154C, YNL037C, YNL277W, YFL060C, YLL062C, YGR204W, YDR111C, YAL062W, YJR109C, YAL012W, YER091C, YJR078W, YHR112C, YGL125W, YMR095C, YJL060W, YBR213W, YGL009C, YEL066W, YOL064C, YLL058W, YJR137C, YOR303W, YBR006W, YOR136W, YER069W, YGR012W, YHR018C, YJL…	GO:1901605	55
oxoacid metabolic process	6.91037e-08	YIR017C, YML042W, YFR030W, YAL054C, YOR374W, YPR006C, YOR347C, YLR027C, YGL026C, YOL058W, YJR010W, YNR056C, YIL046W, YGL184C, YDL021W, YER081W, YPR167C, YFL059W, YDL085W, YER024W, YGL125W, YER091C, YJR078W, YML054C, YGL154C, YIL074C, YNL104C, YAL062W, YLL062C, YFL060C, YDL170W, YLL058W, YOL064C, YEL066W, YGR256W, YJR019C, YJR137C, YCL026C-A, YPR001W, YGR244C, YJL060W, YKL218C, YGR193C, YAR035W, Y…	GO:0043436	101
oxidation-reduction process	1.34233e-07	YNR060W, YNL037C, YGL018C, YGR204W, YKR046C, YLR304C, YNR073C, YCR005C, YLR070C, YFR017C, YGR060W, YCL035C, YKR069W, YER042W, YIL160C, YER054C, YBR145W, YLR364W, YML120C, YEL070W, YMR056C, YGL205W, YPL134C, YHL012W, YEL011W, YBR149W, YGL191W, YCR083W, YCL026C-B, YBR006W, YGL001C, YML087C, YKL026C, YGR029W, YKL001C, YLL057C, YGR255C, YHR176W, YJR025C, YGL185C, YPL113C, YDR453C, YOR178C, YOL165C, Y…	GO:0055114	103
cellular amino acid biosynthetic process	1.34517e-07	YER081W, YPR167C, YJR010W, YIL116W, YOL058W, YIL046W, YJL071W, YGL184C, YKR069W, YGL026C, YLR027C, YIR017C, YFR030W, YDR035W, YGR204W, YJR109C, YAL062W, YNL277W, YLL062C, YIL074C, YGL154C, YNL037C, YNL104C, YGL125W, YER091C, YAL012W, YBR213W, YOR303W, YJR137C, YLL058W, YOL064C, YGL009C, YHR018C, YGR012W, YER069W, YJL088W, YMR042W, YOR136W, YMR062C, YJR130C, YKL218C, YKL001C, YMR108W, YIR034C	GO:0008652	44
sulfur compound biosynthetic process	6.06759e-06	YPR167C, YBR213W, YFL058W, YJR010W, YNR056C, YIL046W, YKR069W, YGL184C, YJR137C, YLL058W, YOL064C, YIR017C, YDL244W, YNL332W, YAL054C, YFR030W, YGR204W, YGR012W, YLL062C, YGR144W, YNL277W, YJR156C, YGL125W, YER091C, YGR193C, YDR502C, YFL059W, YJR130C, YAL012W, YKL001C	GO:0044272	30
cellular amino acid metabolic process	8.25531e-06	YHR018C, YGR012W, YER069W, YJL088W, YMR042W, YOR136W, YBR006W, YJR025C, YLR160C, YMR062C, YJR130C, YDR253C, YDR502C, YKL218C, YMR108W, YKL001C, YIR034C, YBR213W, YJL060W, YOR303W, YJR137C, YDL170W, YLL058W, YOL064C, YGL009C, YEL066W, YGR204W, YDR111C, YAL062W, YJR109C, YNL277W, YFL060C, YLL062C, YIL074C, YGL154C, YNL037C, YGR087C, YNL104C, YGR102C, YGL125W, YMR095C, YJR078W, YER091C, YHR112C, YFL…	GO:0006520	63
oligosaccharide metabolic process	8.38705e-06	YGR288W, YGR292W, YGR287C, YGL156W, YBR001C, YGL027C, YBR298C, YBR297W, YDR074W, YLL026W, YMR196W, YBR299W, YOL157C, YPR026W, YGR289C, YBR126C, YML100W	GO:0009311	17
sulfur amino acid metabolic process	9.84874e-06	YHR112C, YER091C, YGL125W, YAL012W, YKL001C, YDR502C, YDR253C, YJR130C, YLL062C, YNL277W, YGR204W, YGR012W, YJR137C, YFR030W, YOL064C, YLL058W, YIR017C, YPR167C, YBR213W, YIL046W, YGL184C, YKR069W, YJR010W	GO:0000096	23
sulfur amino acid biosynthetic process	1.19774e-05	YER091C, YGL125W, YKL001C, YAL012W, YJR130C, YNL277W, YLL062C, YGR204W, YGR012W, YJR137C, YFR030W, YLL058W, YOL064C, YIR017C, YPR167C, YBR213W, YIL046W, YGL184C, YKR069W, YJR010W	GO:0000097	20
cellular carbohydrate metabolic process	1.22448e-05	YIL097W, YOL157C, YBR299W, YFR017C, YLL026W, YOR245C, YEL012W, YLR345W, YNR073C, YBR126C, YML100W, YFR053C, YJL155C, YIL053W, YPR026W, YGR287C, YDR255C, YGR292W, YBR149W, YGR288W, YMR311C, YEL011W, YCL040W, YHL012W, YAL017W, YIL045W, YEL070W, YBR297W, YBR001C, YBR298C, YER054C, YDR516C, YPR184W, YGL253W, YJL089W, YGR289C, YMR135C, YGL134W, YGL227W, YMR306W, YGR256W, YIL155C, YDR074W, YGL027C, YDR…	GO:0044262	49
sulfur compound metabolic process	5.46152e-05	YOL064C, YLL058W, YNL332W, YMR251W, YJR019C, YJR137C, YFL058W, YBR213W, YGR244C, YKR076W, YDR502C, YDR253C, YGR193C, YJR130C, YLL057C, YKL001C, YOL164W, YGR012W, YGR144W, YIR017C, YDL244W, YIR038C, YFR030W, YAL054C, YJR010W, YNR056C, YGL184C, YIL046W, YKR069W, YPR167C, YFL059W, YAL012W, YJR156C, YGL125W, YHR112C, YER091C, YGL091C, YGL018C, YGR204W, YLL062C, YNL277W	GO:0006790	41
methionine biosynthetic process	0.00012118	YGL125W, YER091C, YJR130C, YKL001C, YGR204W, YLL062C, YNL277W, YJR137C, YIR017C, YLL058W, YOL064C, YFR030W, YPR167C, YBR213W, YJR010W, YIL046W, YKR069W, YGL184C	GO:0009086	18
methionine metabolic process	0.000133115	YJR137C, YFR030W, YLL058W, YOL064C, YIR017C, YBR213W, YPR167C, YGL184C, YIL046W, YKR069W, YJR010W, YER091C, YGL125W, YKL001C, YDR502C, YJR130C, YLL062C, YNL277W, YGR204W	GO:0006555	19
pyridine-containing compound metabolic process	0.000193142	YJR078W, YGL253W, YNL200C, YJR025C, YMR095C, YDL085W, YMR096W, YFL059W, YLR345W, YFL060C, YFR053C, YEL041W, YGR043C, YGR248W, YBR035C, YOR347C, YGR256W, YNL241C, YCL040W, YOR374W, YIL155C, YPL188W, YKL151C, YGR254W, YBR145W, YGR010W, YML120C, YMR323W, YDL021W, YGL037C, YDR516C	GO:0072524	31
cysteine biosynthetic process	0.000194971	YAL012W, YKL001C, YFR030W, YIR017C, YJR137C, YGL184C, YIL046W, YJR010W, YGR012W, YPR167C	GO:0019344	10
organic acid biosynthetic process	0.000225488	YEL071W, YOR136W, YER069W, YGR012W, YHR018C, YMR042W, YJL088W, YKL001C, YMR108W, YIR034C, YJR130C, YKL218C, YMR062C, YJR025C, YJL060W, YBR213W, YGL009C, YLL058W, YOL064C, YJR137C, YGR267C, YOR303W, YNL104C, YGL154C, YIL074C, YNL037C, YNL277W, YLL062C, YGR204W, YJR109C, YAL062W, YAL012W, YER091C, YGL125W, YJL071W, YKR069W, YIL046W, YGL184C, YNR056C, YJR010W, YOL058W, YIL116W, YPR167C, YER081W, YFR…	GO:0016053	50
carboxylic acid biosynthetic process	0.000225488	YBR213W, YJL060W, YOR303W, YGR267C, YJR137C, YOL064C, YLL058W, YGL009C, YJL088W, YMR042W, YHR018C, YGR012W, YER069W, YOR136W, YEL071W, YJR025C, YMR062C, YKL218C, YJR130C, YIR034C, YKL001C, YMR108W, YPR167C, YER081W, YOL058W, YIL116W, YJR010W, YNR056C, YGL184C, YJL071W, YIL046W, YKR069W, YLR027C, YGL026C, YIR017C, YDR035W, YOR374W, YFR030W, YJR109C, YAL062W, YGR204W, YLL062C, YNL277W, YNL037C, YGL…	GO:0046394	50
sulfate assimilation	0.000540397	YOL064C, YFR030W, YKL001C, YJR137C, YJR010W, YKR069W, YBR213W, YPR167C	GO:0000103	8
disaccharide metabolic process	0.000849907	YBR297W, YBR298C, YBR001C, YML100W, YDR074W, YBR126C, YPR026W, YGR289C, YGR288W, YOL157C, YGR287C, YBR299W, YGR292W, YLL026W	GO:0005984	14
aspartate family amino acid biosynthetic process	0.000938707	YLL062C, YNL277W, YGR204W, YGL154C, YER091C, YGL125W, YIR034C, YKL001C, YJR130C, YBR213W, YPR167C, YGL184C, YIL046W, YKR069W, YJR010W, YLR027C, YJR137C, YFR030W, YLL058W, YIR017C, YOL064C	GO:0009067	21
arginine biosynthetic process	0.00125817	YOL058W, YJL071W, YHR018C, YER069W, YJR109C, YJL088W, YMR042W, YOR303W, YMR062C	GO:0006526	9
cysteine metabolic process	0.00209373	YIL046W, YGL184C, YJR010W, YGR012W, YPR167C, YAL012W, YKL001C, YFR030W, YLL058W, YIR017C, YJR130C, YHR112C, YJR137C	GO:0006534	13
carbohydrate catabolic process	0.00233929	YGR254W, YBR001C, YDR009W, YHR104W, YGL156W, YDL021W, YMR323W, YGR194C, YDR516C, YGR292W, YGR287C, YOR347C, YGR256W, YCL040W, YIL155C, YNR071C, YFR053C, YLR307W, YGR289C, YPR026W, YGL253W, YOL157C, YFR017C, YPR184W, YBR299W, YLR070C, YLR345W	GO:0016052	27
toxin metabolic process	0.00241482	YLL063C, YPR167C, YIL160C, YJR010W, YJR137C, YAL012W, YFR030W, YKL001C	GO:0009404	8
monosaccharide metabolic process	0.00289683	YBR145W, YDR009W, YHR104W, YGR254W, YIL107C, YPL248C, YGL156W, YGR194C, YGL227W, YGL059W, YDR255C, YKR097W, YAL017W, YIL045W, YNR071C, YNL241C, YCL040W, YJL155C, YFR053C, YGL134W, YMR135C, YGL062W, YGL253W, YIL097W, YFR017C, YJL089W, YLR345W, YEL012W, YDL085W, YLR070C	GO:0005996	30
hexose metabolic process	0.00301112	YKR097W, YDR255C, YGL059W, YGL227W, YNL241C, YCL040W, YNR071C, YIL045W, YAL017W, YGR254W, YHR104W, YBR145W, YDR009W, YPL248C, YGL156W, YIL107C, YIL097W, YFR017C, YGL253W, YGL062W, YDL085W, YLR345W, YEL012W, YJL089W, YFR053C, YJL155C, YMR135C, YGL134W	GO:0019318	28
coenzyme metabolic process	0.0047617	YDL244W, YAL054C, YCL040W, YOR374W, YPL188W, YOR347C, YNR056C, YDL021W, YDR516C, YGL037C, YGR254W, YML120C, YBR145W, YMR096W, YDL085W, YLR345W, YFL059W, YJR078W, YMR095C, YGL125W, YJR156C, YEL041W, YFR053C, YFL060C, YGR204W, YIL155C, YNL332W, YNL241C, YLR151C, YGR267C, YJR019C, YGR248W, YGR256W, YBR035C, YMR323W, YFL058W, YKL151C, YGR010W, YGR244C, YDR502C, YGR193C, YNL200C, YGL253W, YJR025C, YGR…	GO:0006732	46
pyridine nucleotide metabolic process	0.00491736	YFR053C, YEL041W, YGR043C, YJR025C, YGL253W, YJR078W, YNL200C, YLR345W, YDL085W, YGR010W, YBR145W, YML120C, YGR254W, YKL151C, YGL037C, YDR516C, YDL021W, YMR323W, YOR347C, YGR256W, YGR248W, YPL188W, YCL040W, YNL241C, YOR374W, YIL155C	GO:0019362	26
aspartate family amino acid metabolic process	0.00584847	YFR030W, YLL058W, YOL064C, YIR017C, YJR137C, YLR027C, YIL046W, YKR069W, YGL184C, YJR010W, YBR213W, YPR167C, YKL001C, YIR034C, YJR130C, YDR502C, YER091C, YLR160C, YGL125W, YGL154C, YNL277W, YLL062C, YGR204W	GO:0009066	23
Molecular function
oxidoreductase activity	0.00013529	YPR167C, YOL165C, YIR038C, YKL150W, YNL202W, YGR207C, YGR060W, YAL062W, YGR175C, YGR255C, YER081W, YLR364W, YBR035C, YML054C, YML120C, YCL026C-A, YGL012W, YJR078W, YGL039W, YKL026C, YBR213W, YDL085W, YJR137C, YGL001C, YDR453C, YGL205W, YOR384W, YBR145W, YJR025C, YCR105W, YJL045W, YNR073C, YEL039C, YNL274C, YKR076W, YPL113C, YGL125W, YBR149W, YER042W, YHL021C, YJR155W, YKL071W, YML087C, YFR030W, Y…	GO:0016491	74
coenzyme binding	0.000295983	YMR108W, YNL274C, YJL060W, YJL045W, YNR073C, YEL071W, YIL074C, YGR256W, YGR029W, YOR136W, YPL113C, YGL062W, YDR111C, YJR137C, YGL185C, YLR027C, YGL039W, YGR087C, YGL205W, YER069W, YAL012W, YKL218C, YNL037C, YHR176W, YGR255C, YIL116W, YGR012W, YGR175C, YEL070W, YLL058W, YJR130C, YGL184C, YNL241C, YBR035C, YER081W, YHR112C, YFR030W, YGL125W, YGR019W	GO:0050662	39
Cellular component
No sifnificant GO term
swi3∆ decreased transcripts (265 genes)
Biological process
DNA integration	2.01692e-13	YNL054W-B, YDR210C-D, YMR045C, YPR158C-D, YML045W, YML039W, YNL284C-B, YAR009C, YJR027W, YDR365W-B, YOL103W-B, YOR192C-B, YMR050C, YBL005W-B, YHR214C-B, YLR035C-A, YLR227W-B, YGR038C-B, YOR142W-B, YDR261C-D	GO:0015074	20
RNA-dependent DNA biosynthetic process	2.71683e-09	YNL054W-B, YDR210C-D, YPR158C-D, YMR045C, YML045W, YML039W, YNL284C-B, YAR009C, YJR027W, YDR365W-B, YOL103W-B, YOR192C-B, YMR050C, YBL005W-B, YLR035C-A, YHR214C-B, YLR227W-B, YOR142W-B, YGR038C-B, YDR261C-D	GO:0006278	20
transposition, RNA-mediated	3.1646e-09	YMR045C, YPR158C-D, YLR256W-A, YDR210C-D, YNL054W-B, YDR365W-B, YOL103W-B, YAR009C, YJR027W, YNL284C-B, YML039W, YML045W, YBL005W-B, YBL016W, YLR035C-A, YHR214C-B, YMR050C, YBR083W, YOR192C-B, YOR142W-B, YLR227W-B, YGR038C-B, YDR261C-D	GO:0032197	23
transposition	1.03743e-08	YDR210C-D, YLR256W-A, YMR045C, YPR158C-D, YNL054W-B, YJR027W, YAR009C, YOL103W-B, YDR365W-B, YML045W, YML039W, YNL284C-B, YMR050C, YHR214C-B, YBL016W, YLR035C-A, YBL005W-B, YOR192C-B, YBR083W, YDR261C-D, YGR038C-B, YOR142W-B, YLR227W-B	GO:0032196	23
DNA biosynthetic process	3.06972e-06	YDR365W-B, YOL103W-B, YJR027W, YAR009C, YNL284C-B, YML045W, YML039W, YMR045C, YPR158C-D, YDR210C-D, YNL054W-B, YGR038C-B, YLR227W-B, YOR142W-B, YDR261C-D, YBL005W-B, YHR214C-B, YLR035C-A, YMR050C, YOR192C-B	GO:0071897	20
RNA phosphodiester bond hydrolysis, endonucleolytic	3.73987e-05	YML039W, YML045W, YNL284C-B, YJR027W, YAR009C, YDR365W-B, YOL103W-B, YNL054W-B, YDR210C-D, YMR045C, YPR158C-D, YHR021C, YOR142W-B, YLR227W-B, YGR038C-B, YDR261C-D, YOR192C-B, YMR050C, YBL005W-B, YHR214C-B, YLR035C-A	GO:0090502	21
RNA phosphodiester bond hydrolysis	0.00764118	YNL054W-B, YDR210C-D, YMR045C, YPR158C-D, YML045W, YML039W, YNL284C-B, YJR027W, YAR009C, YOL103W-B, YDR365W-B, YOR192C-B, YMR050C, YLR035C-A, YHR214C-B, YBL005W-B, YDR261C-D, YLR227W-B, YHR021C, YGR038C-B, YOR142W-B	GO:0090501	21
Molecular function
aspartic-type endopeptidase activity	1.85149e-14	YDR261C-D, YPR158C-D, YDR365W-B, YHR214C-B, YIL015W, YBL005W-B, YOL103W-B, YML039W, YGR038C-B, YMR050C, YLR227W-B, YLR121C, YNL054W-B, YMR045C, YJR027W, YOR142W-B, YDR210C-D, YML045W, YLR035C-A, YNL284C-B, YOR192C-B	GO:0004190	21
aspartic-type peptidase activity	1.85149e-14	YLR035C-A, YNL284C-B, YOR192C-B, YML045W, YDR210C-D, YMR045C, YNL054W-B, YOR142W-B, YJR027W, YMR050C, YLR121C, YLR227W-B, YML039W, YGR038C-B, YHR214C-B, YOL103W-B, YBL005W-B, YIL015W, YPR158C-D, YDR365W-B, YDR261C-D	GO:0070001	21
RNA-DNA hybrid ribonuclease activity	3.44769e-14	YOL103W-B, YBL005W-B, YHR214C-B, YGR038C-B, YML039W, YDR261C-D, YDR365W-B, YAR009C, YPR158C-D, YML045W, YDR210C-D, YNL284C-B, YLR035C-A, YOR192C-B, YLR227W-B, YMR050C, YOR142W-B, YJR027W, YMR045C, YNL054W-B	GO:0004523	20
RNA-directed DNA polymerase activity	8.62399e-14	YGR038C-B, YML039W, YOL103W-B, YBL005W-B, YHR214C-B, YAR009C, YDR365W-B, YPR158C-D, YDR261C-D, YOR192C-B, YNL284C-B, YLR035C-A, YML045W, YDR210C-D, YOR142W-B, YJR027W, YMR045C, YNL054W-B, YLR227W-B, YMR050C	GO:0003964	20
DNA-directed DNA polymerase activity	4.51853e-12	YML039W, YGR038C-B, YHR214C-B, YBL005W-B, YOL103W-B, YPR158C-D, YAR009C, YDR365W-B, YDR261C-D, YNL284C-B, YOR192C-B, YLR035C-A, YDR210C-D, YML045W, YNL054W-B, YMR045C, YJR027W, YOR142W-B, YMR050C, YLR227W-B	GO:0003887	20
DNA polymerase activity	1.74696e-11	YBL005W-B, YOL103W-B, YHR214C-B, YGR038C-B, YML039W, YDR261C-D, YAR009C, YDR365W-B, YPR158C-D, YDR210C-D, YML045W, YNL284C-B, YLR035C-A, YOR192C-B, YLR227W-B, YMR050C, YJR027W, YOR142W-B, YNL054W-B, YMR045C	GO:0034061	20
endoribonuclease activity, producing 5'-phosphomonoesters	6.08832e-11	YDR261C-D, YAR009C, YDR365W-B, YPR158C-D, YBL005W-B, YOL103W-B, YHR214C-B, YGR038C-B, YML039W, YLR227W-B, YMR050C, YJR027W, YOR142W-B, YNL054W-B, YMR045C, YDR210C-D, YML045W, YNL284C-B, YLR035C-A, YOR192C-B	GO:0016891	20
endonuclease activity, active with either ribo- or deoxyribonucleic acids and producing 5'-phosphomonoesters	1.22418e-09	YGR038C-B, YML039W, YOL103W-B, YBL005W-B, YHR214C-B, YAR009C, YDR365W-B, YPR158C-D, YDR261C-D, YNL284C-B, YOR192C-B, YLR035C-A, YML045W, YDR210C-D, YOR142W-B, YJR027W, YMR045C, YNL054W-B, YLR227W-B, YMR050C	GO:0016893	20
endoribonuclease activity	5.07263e-09	YDR210C-D, YML045W, YNL284C-B, YOR192C-B, YLR035C-A, YMR050C, YLR227W-B, YNL054W-B, YMR045C, YJR027W, YOR142W-B, YHR214C-B, YBL005W-B, YOL103W-B, YML039W, YGR038C-B, YDR261C-D, YPR158C-D, YDR365W-B, YAR009C	GO:0004521	20
ribonuclease activity	2.20514e-07	YNL284C-B, YOR192C-B, YLR035C-A, YML045W, YDR210C-D, YOR142W-B, YJR027W, YMR045C, YNL054W-B, YLR227W-B, YMR050C, YGR038C-B, YML039W, YOL103W-B, YBL005W-B, YHR214C-B, YDR365W-B, YAR009C, YPR158C-D, YDR261C-D	GO:0004540	20
endopeptidase activity	3.0289e-07	YML039W, YGR038C-B, YHR214C-B, YOL103W-B, YBL005W-B, YIL015W, YPR158C-D, YDR365W-B, YDR261C-D, YOR192C-B, YNL284C-B, YLR035C-A, YML045W, YDR210C-D, YMR045C, YNL054W-B, YOR142W-B, YJR027W, YMR050C, YLR121C, YLR227W-B	GO:0004175	21
endonuclease activity	1.0312e-06	YGR038C-B, YML039W, YOL103W-B, YBL005W-B, YHR214C-B, YDR365W-B, YAR009C, YPR158C-D, YDR261C-D, YDL227C, YOR192C-B, YNL284C-B, YLR035C-A, YML045W, YDR210C-D, YOR142W-B, YJR027W, YMR045C, YNL054W-B, YLR227W-B, YMR050C	GO:0004519	21
nucleotidyltransferase activity	1.10934e-05	YLR227W-B, YMR050C, YOR142W-B, YJR027W, YMR045C, YNL054W-B, YML045W, YDR210C-D, YNL284C-B, YLR035C-A, YOR192C-B, YDR261C-D, YDR365W-B, YAR009C, YPR158C-D, YOL103W-B, YBL005W-B, YHR214C-B, YGR038C-B, YML039W	GO:0016779	20
peptidase activity	8.7515e-05	YOR192C-B, YNL284C-B, YLR035C-A, YML045W, YDR210C-D, YOR142W-B, YJR027W, YMR045C, YNL054W-B, YLR121C, YLR227W-B, YMR050C, YGR038C-B, YML039W, YOL103W-B, YIL015W, YBL005W-B, YHR214C-B, YAR009C, YDR365W-B, YPR158C-D, YDR261C-D	GO:0008233	22
nuclease activity	8.78553e-05	YGR038C-B, YML039W, YBL005W-B, YOL103W-B, YHR214C-B, YAR009C, YDR365W-B, YPR158C-D, YDR261C-D, YDL227C, YNL284C-B, YOR192C-B, YLR035C-A, YDR210C-D, YML045W, YJR027W, YOR142W-B, YNL054W-B, YMR045C, YLR227W-B, YMR050C	GO:0004518	21
peptidase activity, acting on L-amino acid peptides	0.000178222	YMR050C, YLR227W-B, YLR121C, YNL054W-B, YMR045C, YJR027W, YOR142W-B, YDR210C-D, YML045W, YNL284C-B, YLR035C-A, YOR192C-B, YDR261C-D, YPR158C-D, YDR365W-B, YHR214C-B, YBL005W-B, YIL015W, YOL103W-B, YML039W, YGR038C-B	GO:0070011	21
hydrolase activity, acting on ester bonds	0.00150841	YLR377C, YML045W, YDR210C-D, YOR192C-B, YNL284C-B, YLR035C-A, YLR227W-B, YMR050C, YOR142W-B, YJR027W, YMR045C, YNL054W-B, YBR067C, YOL103W-B, YBL005W-B, YAR071W, YER062C, YHR214C-B, YER037W, YGR038C-B, YML039W, YOL136C, YDR261C-D, YMR006C, YDL227C, YBR092C, YHR215W, YDR365W-B, YAR009C, YPR158C-D, YBR093C	GO:0016788	31
catalytic activity, acting on DNA	0.00305439	YDR210C-D, YML045W, YNL284C-B, YOR192C-B, YLR035C-A, YMR050C, YLR227W-B, YNL054W-B, YMR045C, YJR027W, YOR142W-B, YHR214C-B, YBL005W-B, YOL103W-B, YJL176C, YML039W, YGR038C-B, YDR261C-D, YPR158C-D, YAR009C, YDR365W-B	GO:0140097	21
Cellular component
extracellular region	1.53934e-11	YIL169C, YLR042C, YOL155C, YBR093C, YLR040C, YKL096W-A, YIL015W, YDR461W, YNL160W, YDR077W, YJR150C, YDR134C, YNR044W, YAR071W, YMR006C, YLR300W, YGL089C, YNL145W, YKL096W, YLR121C, YJR153W, YBR067C, YDR055W, YER011W, YIL011W, YEL040W	GO:0005576	26
retrotransposon nucleocapsid	1.34902e-09	YHR214C-B, YGR038C-B, YOR142W-B, YLR227W-B, YML045W, YML039W, YJR027W, YMR045C, YPR158C-D, YNL054W-B, YMR050C, YAR009C, YDR210C-D, YLR256W-A, YLR035C-A, YDR365W-B, YOR192C-B, YNL284C-B, YBL005W-B, YOL103W-B, YDR261C-D	GO:0000943	21
fungal-type cell wall	2.27119e-09	YDR077W, YNR044W, YDR134C, YJR150C, YBR093C, YLR042C, YOL155C, YBR040W, YIL015W, YLR040C, YKL096W-A, YJL116C, YPL163C, YBR067C, YDR055W, YKL096W, YLR121C, YEL040W, YIL011W, YER011W, YLR300W, YMR006C, YAR071W, YHR215W, YBR092C	GO:0009277	25
cell wall	6.08973e-09	YEL040W, YER011W, YIL011W, YDR055W, YBR067C, YPL163C, YKL096W, YLR121C, YHR215W, YBR092C, YMR006C, YLR300W, YAR071W, YDR134C, YNR044W, YJR150C, YDR077W, YLR040C, YIL015W, YKL096W-A, YBR040W, YJL116C, YBR093C, YOL155C, YLR042C	GO:0005618	25
external encapsulating structure	6.08973e-09	YEL040W, YIL011W, YER011W, YPL163C, YDR055W, YBR067C, YKL096W, YLR121C, YHR215W, YBR092C, YLR300W, YMR006C, YAR071W, YNR044W, YDR134C, YJR150C, YDR077W, YBR040W, YLR040C, YIL015W, YKL096W-A, YJL116C, YBR093C, YLR042C, YOL155C	GO:0030312	25
anchored component of membrane	1.63366e-07	YDR055W, YBR067C, YKL096W, YLR121C, YEL040W, YIL011W, YER011W, YMR006C, YDR077W, YNR044W, YDR134C, YJR150C, YLR042C, YOL155C, YLR040C, YKL096W-A	GO:0031225	16
cell periphery	0.000195168	YIL011W, YLL028W, YBR054W, YER011W, YOR161C, YGR138C, YBR067C, YKL096W, YML123C, YKR093W, YLR452C, YDR384C, YDR033W, YMR006C, YLR214W, YMR266W, YFL014W, YAR071W, YNR044W, YOR049C, YDR077W, YDR461W, YBR040W, YJL116C, YOL109W, YOL152W, YOL155C, YIL169C, YDR342C, YEL017C-A, YEL040W, YPR194C, YEL065W, YPL163C, YBR296C, YDR055W, YIL121W, YBR069C, YLR121C, YHR094C, YHR215W, YBR092C, YCL025C, YNL145W, Y…	GO:0071944	57
