# Supplementary material for: N-terminal deletion of Swi3 created by the deletion of a dubious ORF YJL175W mitigates protein burden effect in S. cerevisiae
Source: Sci Rep. 2020 Jun 11;10:9500. doi: 10.1038/s41598-020-66307-z (PMC7289859; doi:10.1038/s41598-020-66307-z)
Supplement: Supplementary file 2 — Supplementary information 2. [file 41598_2020_66307_MOESM2_ESM.xlsx]

## Sheet: Sheet1
Saeki N. et al., “N-terminal deletion of Swi3 created by the deletion of a dubious ORF YJL175W mitigates protein burden effect in S. cerevisiae”
Table S2. RNA-seq read count (TPM) data (swi3∆, yjl175w∆, and corresponding WTs), related to Figure 2 and Figure S4
	name	swi3∆, Dutta 2017	WT, Dutta 2017	yjl175w∆, this study	WT, this study	log2 (FC swi3∆)	log2 (FC yjl175w∆)
YAL001C	TFC3	42.8955	24.1401	21.3428	23.7904	0.829391	-0.156632
YAL002W	VPS8	30.0958	21.1143	15.7482	17.0559	0.51134	-0.115087
YAL003W	EFB1	1219.56	2436.07	2726.79	2675.45	-0.998195	0.0274217
YAL004W		0.348379	0.414811	1.50244	3.18178	-0.251795	-1.08252
YAL005C	SSA1	564.759	430.304	189.602	277.514	0.39228	-0.549581
YAL007C	ERP2	229.12	225.352	170.173	174.602	0.0239196	-0.0370691
YAL008W	FUN14	41.129	24.1458	60.6408	63.8832	0.768381	-0.0751488
YAL009W	SPO7	33.7937	24.6972	33.1646	31.511	0.452407	0.0737874
YAL010C	MDM10	26.4894	16.5325	21.1016	24.6571	0.680109	-0.224653
YAL011W	SWC3	14.0648	12.068	12.1894	11.9356	0.220896	0.0303503
YAL012W	CYS3	760.036	274.583	503.603	303.086	1.46882	0.732561
YAL013W	DEP1	20.3355	12.9333	51.4264	46.012	0.652905	0.160501
YAL014C	SYN8	47.6002	36.7065	68.7777	68.7477	0.374932	0.000631175
YAL015C	NTG1	23.7803	14.2536	24.2472	25.6981	0.738442	-0.0838387
YAL016C-A		0.505197	0.365711	3.64071	2.99917	0.466141	0.279659
YAL016W	TPD3	143.046	109.138	97.8883	105.123	0.390327	-0.102869
YAL017W	PSK1	77.9681	38.8235	18.6857	20.8992	1.00595	-0.16151
YAL018C	LDS1	0.162717	0.0392635	0.137284	0.167858	2.0511	-0.290077
YAL019W	FUN30	70.9749	59.0599	26.1781	25.6682	0.265131	0.0283826
YAL019W-A		0.403629	0.507784	0.399189	1.0093	-0.331187	-1.33821
YAL020C	ATS1	12.4761	9.89163	33.852	41.9562	0.334886	-0.309643
YAL021C	CCR4	93.3092	78.986	75.7888	77.4721	0.240421	-0.0316931
YAL022C	FUN26	90.536	60.0369	73.5158	58.0232	0.592643	0.341424
YAL023C	PMT2	265.474	288.63	203.061	212.017	-0.120653	-0.0622706
YAL024C	LTE1	29.8055	22.425	8.43057	7.68259	0.410469	0.134038
YAL025C	MAK16	37.6725	59.013	134.141	136.434	-0.647521	-0.0244499
YAL026C	DRS2	94.1096	74.8176	22.3816	23.5006	0.330965	-0.0703789
YAL026C-A		24.2757	19.9552	0.215254	0.281835	0.282745	-0.388813
YAL027W	SAW1	21.1859	13.2909	24.9345	31.1905	0.672668	-0.322963
YAL028W	FRT2	13.7486	5.80763	7.39133	10.0404	1.24327	-0.441918
YAL029C	MYO4	89.4253	72.4108	30.0016	30.0464	0.304479	-0.00215457
YAL030W	SNC1	120.62	82.7182	122.133	114.956	0.544196	0.0873815
YAL031C	GIP4	35.9633	23.9457	20.9676	22.6929	0.58676	-0.114077
YAL031W-A		0.114776	0.417342	0.288587	0.397283	-1.86241	-0.46116
YAL032C	PRP45	28.8482	20.3038	18.2545	22.623	0.506733	-0.309537
YAL033W	POP5	51.269	40.8575	45.2932	47.1966	0.327485	-0.0593894
YAL034C	FUN19	32.3282	21.1966	19.1452	22.2186	0.608965	-0.214785
YAL034C-B		0.100186	0.108474	0.138958	0.349797	-0.114669	-1.33187
YAL034W-A	MTW1	13.7724	10.1993	13.997	18.368	0.433319	-0.392082
YAL035W	FUN12	204.021	244.467	150.76	153.041	-0.26092	-0.0216646
YAL036C	RBG1	82.7924	104.672	84.3699	74.8562	-0.338304	0.172606
YAL037C-A		1.23693	0.486876	1.91771	0.883067	1.34513	1.11879
YAL037C-B		2.32518	4.47159	63.8879	73.1432	-0.943444	-0.195181
YAL037W		10.7204	4.45468	9.51476	10.6252	1.26696	-0.159246
YAL038W	CDC19	5579.42	8350.04	6067	7657.76	-0.581668	-0.335939
YAL039C	CYC3	25.7572	11.8379	58.8473	50.1888	1.12156	0.229613
YAL040C	CLN3	71.5521	58.8876	41.0434	37.8368	0.281031	0.117359
YAL041W	CDC24	61.5217	45.5465	33.394	33.3345	0.433756	0.00257429
YAL042C-A		0.585797	0.627719	2.15267	2.28272	-0.0997178	-0.0846303
YAL042W	ERV46	262.707	193.18	360.34	305.714	0.443508	0.237177
YAL043C	PTA1	50.4585	37.1971	35.8672	31.9108	0.439907	0.16862
YAL044C	GCV3	328.132	301.791	285.447	406.691	0.120729	-0.510711
YAL044W-A	BOL1	101.7	64.5399	150.523	115.728	0.656059	0.379238
YAL045C		0.358303	1.79364	1.7711	0.798988	-2.32364	1.1484
YAL046C	BOL3	43.107	38.6945	57.0057	49.3308	0.155794	0.208618
YAL047C	SPC72	19.9164	14.614	14.5407	14.846	0.446609	-0.029971
YAL047W-A		0.22803	0.623509	0.422337	0.868825	-1.45119	-1.04067
YAL048C	GEM1	23.6971	17.4807	14.1155	15.0687	0.43895	-0.0942711
YAL049C	AIM2	86.506	63.8029	57.7899	67.6384	0.439178	-0.227025
YAL051W	OAF1	30.4331	19.8919	18.1511	22.6225	0.613465	-0.317696
YAL053W	FLC2	143.103	79.8748	71.5148	50.3073	0.84124	0.507474
YAL054C	ACS1	7.40048	3.19563	3.76136	3.00874	1.21152	0.322094
YAL055W	PEX22	9.97163	8.47785	37.6426	45.8181	0.234131	-0.283549
YAL056C-A		0.404168	0.129001	1.00741	0.822683	1.64757	0.292237
YAL056W	GPB2	44.6636	31.7684	28.4521	31.1323	0.491505	-0.129879
YAL058W	CNE1	39.5724	31.9034	30.9991	28.6423	0.310786	0.114079
YAL059C-A		0.617531	0.486425	2.304	1.35955	0.344293	0.76101
YAL059W	ECM1	49.6323	66.7266	63.2815	65.9311	-0.426982	-0.0591744
YAL060W	BDH1	116.067	80.0231	68.2216	99.267	0.536466	-0.541086
YAL061W	BDH2	8.17903	4.35479	7.26673	22.6178	0.909327	-1.63808
YAL062W	GDH3	4.91894	2.34722	5.97874	5.62219	1.06739	0.0887098
YAL063C	FLO9	0.504057	0.136174	1.77769	1.02325	1.88814	0.796852
YAL063C-A		3.332	1.12659	0.581231	0.986292	1.56443	-0.762902
YAL064C-A	TDA8	0.0930858	0.118844	0.363161	0.216336	-0.352432	0.747339
YAL064W		0.82241	0.563082	0.625779	0.720246	0.546512	-0.202838
YAL064W-B		7.30774	4.27376	5.06532	5.17099	0.773918	-0.0297878
YAL065C		0.205603	0.117001	0.233023	0.105222	0.81334	1.14703
YAL067C	SEO1	6.69777	1.04915	2.05103	0.7139	2.67446	1.52255
YAR002C-A	ERP1	379.987	320.011	363.359	367.387	0.247826	-0.0159037
YAR002W	NUP60	74.3441	74.4492	98.8104	100.465	-0.00203819	-0.0239551
YAR003W	SWD1	35.8449	32.8378	32.6258	36.0525	0.12641	-0.144087
YAR007C	RFA1	78.4435	58.8879	50.0246	49.9187	0.413683	0.00305588
YAR008W	SEN34	22.4895	18.3987	25.674	27.3632	0.28965	-0.0919271
YAR009C		1.02946	6.0447	3.40616	7.44245	-2.55378	-1.12763
YAR014C	BUD14	85.5042	58.5342	58.1519	55.6761	0.546716	0.062768
YAR015W	ADE1	266.635	263.408	798.291	695.149	0.0175656	0.199594
YAR018C	KIN3	26.0349	24.1916	30.7189	26.5556	0.105944	0.21011
YAR019C	CDC15	24.4373	14.9724	10.0797	10.5465	0.706779	-0.065307
YAR019W-A		0.119472	0.115314	2.37617	2.71181	0.0511034	-0.19062
YAR020C	PAU7	7.51176	5.87136	11.0362	10.0314	0.355454	0.137719
YAR023C		10.7495	6.91697	9.98911	10.7205	0.636055	-0.10195
YAR027W	UIP3	80.0293	45.5713	96.7525	107.109	0.812403	-0.146712
YAR028W		30.7259	22.3013	53.7368	63.4486	0.46233	-0.239678
YAR029W		22.0966	13.7222	31.0393	33.3527	0.687314	-0.10371
YAR030C		9.00856	3.36511	5.41833	2.99965	1.42064	0.853054
YAR031W	PRM9	8.57713	5.51611	16.6981	13.2242	0.636844	0.336503
YAR033W	MST28	7.39812	6.77122	30.9832	28.0613	0.127742	0.142905
YAR035W	YAT1	2.56552	0.717822	2.85222	1.76922	1.83756	0.688974
YAR042W	SWH1	78.5657	38.0125	34.9592	35.379	1.04743	-0.017222
YAR047C		1.65442	2.16222	2.43631	1.78969	-0.386191	0.444985
YAR050W	FLO1	2.89459	1.34591	3.97582	2.06327	1.10478	0.946318
YAR053W		0.894054	1.38558	0.438258	0.278816	-0.632051	0.652466
YAR071W	PHO11	2.14695	14.3865	2.94115	38.0828	-2.74436	-3.69469
YAR073W	IMD1	0.186262	0.350887	0.423704	0.237442	-0.913673	0.835481
YAR075W		0.158755	0.367591	0.557861	0.0859094	-1.2113	2.69902
YBL001C	ECM15	385.325	210.924	194.177	208.636	0.869356	-0.103621
YBL002W	HTB2	761.024	1095.16	1063.92	1348	-0.525122	-0.341423
YBL003C	HTA2	244.418	424.276	410.801	636.274	-0.795656	-0.631208
YBL004W	UTP20	120.601	133.734	25.2282	23.7354	-0.149123	0.0879956
YBL005W	PDR3	22.0707	21.7268	13.923	14.3247	0.0226616	-0.0410377
YBL005W-B		1.72726	18.791	2.01033	10.0543	-3.44349	-2.32231
YBL006C	LDB7	57.2837	57.42	123.2	124.96	-0.00342728	-0.0204681
YBL006W-A		0.472876	0.603726	3.70985	1.91597	-0.352432	0.953287
YBL007C	SLA1	198.74	153.854	66.0386	62.267	0.369322	0.0848419
YBL008W	HIR1	21.9696	19.321	14.8149	13.7144	0.185338	0.111352
YBL009W	ALK2	34.7099	34.8913	22.4752	21.9269	-0.00751943	0.0356301
YBL010C		20.7013	17.4009	26.1615	29.4614	0.250557	-0.171379
YBL011W	SCT1	79.1941	70.3395	44.3726	43.2489	0.171057	0.0370042
YBL012C		0.187189	0.0955215	0.66028	0.615317	0.970597	0.101748
YBL013W	FMT1	6.55595	4.81945	5.2215	6.87915	0.443936	-0.397767
YBL014C	RRN6	30.8381	28.3998	12.3526	12.3435	0.118831	0.00106039
YBL015W	ACH1	37.2364	20.64	31.8712	38.5313	0.85127	-0.273777
YBL016W	FUS3	27.3362	55.9191	55.1123	112.429	-1.03253	-1.02857
YBL017C	PEP1	129.194	107.388	40.7068	41.8532	0.266716	-0.0400649
YBL018C	POP8	38.9458	36.0767	40.6968	34.6273	0.110404	0.233004
YBL019W	APN2	15.3311	8.87945	9.82434	15.3652	0.787916	-0.645235
YBL020W	RFT1	62.8466	62.6093	44.1684	39.3519	0.00545917	0.16658
YBL021C	HAP3	22.7827	16.3603	38.796	43.1304	0.477742	-0.152799
YBL022C	PIM1	116.789	93.0213	49.2565	47.3863	0.328273	0.0558446
YBL023C	MCM2	45.084	34.518	26.4809	25.8917	0.385266	0.0324592
YBL024W	NCL1	129.984	151.494	92.5644	98.9549	-0.220933	-0.0963135
YBL025W	RRN10	21.9317	16.4039	33.5563	34.7928	0.418982	-0.0522068
YBL026W	LSM2	153.682	166.597	213.197	235.461	-0.116415	-0.143303
YBL027W	RPL19B	1359.51	2355.43	3594	3295.3	-0.792906	0.125183
YBL028C		84.452	147.278	124.131	138.361	-0.802336	-0.156567
YBL029C-A		58.4339	35.372	104.209	187.52	0.724199	-0.847572
YBL029W		8.0866	10.1696	16.5792	43.2476	-0.330656	-1.38325
YBL030C	PET9	350.79	359.778	217.455	256.641	-0.0364983	-0.239031
YBL031W	SHE1	19.1573	18.9745	28.3984	27.1291	0.0138279	0.065965
YBL032W	HEK2	131.467	140.124	160.296	159.5	-0.0920011	0.00717603
YBL033C	RIB1	69.6405	28.9178	57.9463	51.252	1.26797	0.177108
YBL034C	STU1	33.6056	24.8293	8.55893	8.2612	0.436661	0.0510782
YBL035C	POL12	30.3057	27.4347	18.4821	17.8091	0.143587	0.0535129
YBL036C		103.057	76.7864	109.426	111.715	0.424519	-0.0298689
YBL037W	APL3	28.3476	22.7574	12.5052	12.0132	0.316892	0.057905
YBL038W	MRPL16	60.1307	38.2424	63.5698	59.3301	0.65293	0.0995754
YBL039C	URA7	132.162	223.954	100.905	103.303	-0.760895	-0.0338859
YBL039W-B	MIN6	24.1323	18.6398	25.1044	31.2579	0.372581	-0.316282
YBL040C	ERD2	163.111	126.936	143.786	135.232	0.36175	0.0884857
YBL041W	PRE7	234.286	152.335	337.977	262.972	0.621026	0.36202
YBL042C	FUI1	21.693	88.2925	53.2766	34.4574	-2.02506	0.628688
YBL043W	ECM13	13.2836	5.70475	9.67576	2.97093	1.21941	1.70346
YBL044W		0.503972	0.925735	3.85801	2.45095	-0.877257	0.654516
YBL045C	COR1	142.993	125.915	115.526	180.204	0.183485	-0.641412
YBL046W	PSY4	20.501	14.9855	39.9403	37.5531	0.452123	0.0889134
YBL047C	EDE1	232.407	197.545	59.3449	59.3576	0.234468	-0.000308567
YBL048W	RRT1	19.1535	1.73229	2.05625	1.7171	3.46686	0.260043
YBL049W	MOH1	27.4521	1.91461	5.15173	2.07046	3.8418	1.31511
YBL050W	SEC17	97.7454	67.2368	108.681	109.086	0.539778	-0.00537232
YBL051C	PIN4	128.712	82.0572	76.5261	76.0698	0.649443	0.00862872
YBL052C	SAS3	28.686	31.3486	22.479	23.2092	-0.128054	-0.0461155
YBL053W		1.54531	3.18973	2.60984	3.9559	-1.04554	-0.600041
YBL054W	TOD6	28.2549	55.0804	36.3096	28.2152	-0.96304	0.363877
YBL055C		27.4264	33.3754	26.4889	35.6597	-0.283221	-0.428906
YBL056W	PTC3	151.544	128.852	122.255	149.859	0.234016	-0.293703
YBL057C	PTH2	74.2721	76.8962	98.7552	108.22	-0.050092	-0.132038
YBL058W	SHP1	147.268	110.06	231.441	199.479	0.420147	0.214403
YBL059C-A	CMC2	43.5973	39.3079	52.8909	65.6543	0.149421	-0.31187
YBL059W	IAI11	16.0808	11.4727	15.5744	16.5441	0.487135	-0.087137
YBL060W	YEL1	18.0763	13.8384	11.7743	11.7351	0.385422	0.00480735
YBL061C	SKT5	52.4977	49.1429	32.9506	37.1586	0.0952702	-0.173393
YBL062W		1.37121	0.320417	0.987185	0.97424	2.09743	0.019043
YBL063W	KIP1	16.1977	17.5342	10.6524	11.5835	-0.114381	-0.120902
YBL064C	PRX1	97.2755	57.9793	57.5075	59.3308	0.746539	-0.04503
YBL066C	SEF1	22.9453	16.6495	8.04522	8.56156	0.462719	-0.0897421
YBL067C	UBP13	77.3438	66.7446	28.7873	27.4612	0.212635	0.0680389
YBL068W	PRS4	59.1052	74.7925	51.9611	59.879	-0.339607	-0.204618
YBL069W	AST1	25.5641	22.3334	20.1665	30.4903	0.194914	-0.596387
YBL070C		0.924241	0.521365	0.951449	0.63854	0.825974	0.575348
YBL071C		1.20366	0.417342	1.7413	1.06477	1.52813	0.709626
YBL071C-B		1.11834	0.845244	1.85308	1.666	0.403919	0.153537
YBL071W-A	KTI11	50.8898	52.5103	64.7351	72.193	-0.045223	-0.157311
YBL072C	RPS8A	548.988	877.172	1830.72	1650.19	-0.676086	0.149777
YBL074C	AAR2	20.4064	13.9663	9.80593	12.3375	0.547075	-0.331325
YBL075C	SSA3	24.2402	16.5629	15.673	16.2797	0.549448	-0.0547909
YBL076C	ILS1	651.099	601.152	263.885	256.765	0.115146	0.0394591
YBL077W		0.502576	0.742956	7.81437	4.29682	-0.563935	0.86286
YBL078C	ATG8	54.6994	12.0505	51.9301	71.4792	2.18243	-0.460953
YBL079W	NUP170	88.0404	86.5251	26.422	28.9891	0.0250457	-0.133771
YBL080C	PET112	18.2649	9.95208	11.3088	10.9335	0.876005	0.0486915
YBL081W		43.3032	49.2593	66.1822	58.5094	-0.18592	0.177775
YBL082C	ALG3	34.4249	27.864	40.941	28.661	0.305052	0.514459
YBL084C	CDC27	34.4402	20.1501	17.4759	15.8879	0.773305	0.137436
YBL085W	BOI1	66.6211	51.1275	37.9402	41.5152	0.381879	-0.129914
YBL086C		39.5214	19.5445	52.1937	53.4273	1.01587	-0.0337029
YBL087C	RPL23A	766.969	1225.36	1477.94	1424.25	-0.675967	0.0533917
YBL088C	TEL1	21.7752	18.3117	8.39249	9.1325	0.24992	-0.121911
YBL089W	AVT5	32.0263	27.2218	22.5957	18.8273	0.234498	0.263227
YBL090W	MRP21	43.5406	39.6122	39.2358	49.4458	0.136416	-0.333678
YBL091C	MAP2	162.543	130.472	313.989	294.603	0.317079	0.0919406
YBL091C-A	SCS22	33.6216	17.6201	28.1108	32.5986	0.932167	-0.213684
YBL092W	RPL32	2385.74	3646.39	6082.47	5648.78	-0.612032	0.106717
YBL093C	ROX3	87.0789	63.2384	97.1834	108.986	0.461522	-0.165366
YBL094C		2.02081	2.30292	2.77936	2.34637	-0.188527	0.244324
YBL095W	MRX3	21.7087	22.5401	13.2888	21.7731	-0.0542186	-0.712335
YBL096C		1.33241	0.665883	0.421238	0.93547	1.0007	-1.15106
YBL097W	BRN1	15.575	11.5775	6.61295	8.1712	0.427916	-0.305253
YBL098W	BNA4	34.4558	26.0193	38.5714	25.466	0.405161	0.598961
YBL099W	ATP1	391.8	377.481	155.434	237.512	0.0537137	-0.611697
YBL100C		0.252598	0.265648	1.90974	3.00906	-0.0726709	-0.655938
YBL100W-B		1.78344	2.05571	2.35307	2.71894	-0.204979	-0.208496
YBL101C	ECM21	37.4113	29.9915	12.9536	15.1196	0.318923	-0.223063
YBL102W	SFT2	142.683	109.1	66.878	70.6384	0.387164	-0.07892
YBL103C	RTG3	44.9216	23.4336	36.0758	32.0932	0.938833	0.168764
YBL104C	SEA4	25.2956	20.3677	12.5892	12.9714	0.312603	-0.0431482
YBL105C	PKC1	68.2796	48.35	39.9353	41.9721	0.49794	-0.0717656
YBL106C	SRO77	33.9205	11.4436	16.9477	7.52242	1.56762	1.17182
YBL107C	MIX23	39.2019	30.586	44.8653	55.701	0.358056	-0.312101
YBL109W		0.777427	0.49809	2.11996	1.34164	0.642301	0.660039
YBL111C		0.201037	0.0383039	0.134431	0.102528	2.39189	0.390843
YBL113C		3.48952	1.89483	16.7543	13.2464	0.880963	0.33893
YBR001C	NTH2	55.9847	24.2608	20.887	23.3544	1.20641	-0.161088
YBR002C	RER2	36.5225	38.3234	55.0394	60.5645	-0.0694421	-0.138009
YBR003W	COQ1	46.7345	42.3701	36.9591	43.7196	0.141441	-0.24235
YBR004C	GPI18	54.2921	48.5863	33.6637	33.6573	0.160194	0.00027618
YBR005W	RCR1	30.6019	17.0809	64.9996	116.717	0.841231	-0.844516
YBR006W	UGA2	31.8727	10.7562	19.3499	19.638	1.56715	-0.0213203
YBR007C	DSF2	22.9815	21.073	16.9133	23.0454	0.125082	-0.44632
YBR008C	FLR1	17.3304	14.7629	15.2619	20.2637	0.23133	-0.408962
YBR009C	HHF1	346.412	543.821	1148.98	1395.41	-0.650646	-0.280338
YBR010W	HHT1	276.34	422.442	827.991	1058.25	-0.612308	-0.353988
YBR011C	IPP1	2178.7	1545.56	2365.42	1841.65	0.495343	0.361095
YBR012C		7.83192	10.5553	6.29124	13.3753	-0.430534	-1.08815
YBR012W-B		1.68264	2.45564	0.594526	0.841012	-0.545373	-0.500388
YBR013C		50.8965	25.0976	25.6442	19.0402	1.02002	0.42959
YBR014C	GRX7	89.1557	59.0344	74.1763	72.1673	0.59477	0.039612
YBR015C	MNN2	166.978	174.965	84.0865	96.1373	-0.06741	-0.193223
YBR016W		114.664	85.086	347.307	316.756	0.430418	0.13284
YBR017C	KAP104	102.262	98.2546	63.7716	70.1894	0.0576783	-0.138339
YBR018C	GAL7	3.98849	2.03958	3.23591	4.92187	0.96757	-0.605032
YBR019C	GAL10	1.21628	0.614623	1.03764	0.682668	0.984698	0.60405
YBR020W	GAL1	6.81981	4.68482	4.11769	3.59349	0.541739	0.196449
YBR021W	FUR4	22.2879	19.3898	8.92473	9.04385	0.200962	-0.0191297
YBR022W	POA1	28.9256	28.0528	30.6886	41.6764	0.044204	-0.441524
YBR023C	CHS3	97.7469	85.161	32.6207	33.0838	0.198857	-0.0203387
YBR024W	SCO2	25.2361	14.6587	22.8018	24.642	0.783729	-0.111975
YBR025C	OLA1	474.894	653.997	811.758	765.422	-0.46168	0.0847942
YBR026C	ETR1	115.685	70.6729	96.783	104.746	0.710968	-0.114065
YBR027C		6.08838	12.1065	0.283126	0.863049	-0.991657	-1.608
YBR028C	YPK3	36.8987	51.4246	30.6711	43.0617	-0.478887	-0.489527
YBR029C	CDS1	103.541	109.171	49.1211	44.396	-0.0763943	0.145914
YBR030W	RKM3	24.1612	26.1659	31.5059	29.6048	-0.114991	0.0897916
YBR031W	RPL4A	879.594	1329	2563.97	2313.46	-0.595429	0.148328
YBR032W		1.81274	2.63496	0.131955	0.407688	-0.539608	-1.62742
YBR033W	EDS1	3.02043	0.635646	1.13858	1.02776	2.24846	0.147742
YBR034C	HMT1	132.457	176.259	109.465	100.544	-0.412168	0.122643
YBR035C	PDX3	262.539	122.985	172.109	151.451	1.09405	0.184474
YBR036C	CSG2	201.85	138.328	174.067	165.904	0.545191	0.0692904
YBR037C	SCO1	20.2201	15.0644	29.4819	28.0795	0.42465	0.0703135
YBR038W	CHS2	44.3404	47.2333	34.7094	32.4794	-0.0911829	0.095804
YBR039W	ATP3	307.633	192.713	195.506	246.151	0.674762	-0.332334
YBR040W	FIG1	0.631587	1.3335	0.278829	2.28798	-1.07816	-3.03662
YBR041W	FAT1	75.3737	76.6864	48.7573	51.9592	-0.0249095	-0.0917594
YBR042C	CST26	41.5825	49.654	40.8089	40.3351	-0.255934	0.0168486
YBR043C	QDR3	35.1811	25.4132	30.4111	27.53	0.469226	0.14359
YBR044C	TCM62	27.1942	20.8948	20.5823	26.5247	0.380154	-0.365935
YBR045C	GIP1	7.12952	3.26272	3.32843	2.28709	1.12773	0.541327
YBR046C	ZTA1	69.3255	25.4514	27.6438	36.2722	1.44564	-0.391912
YBR047W	FMP23	15.5526	5.69449	6.56871	10.0332	1.44952	-0.611103
YBR048W	RPS11B	1160.64	1721.27	1936.18	1699.74	-0.568555	0.187896
YBR049C	REB1	68.2905	65.8354	34.0114	41.9003	0.0528228	-0.300943
YBR050C	REG2	3.64169	2.49264	2.20308	4.15622	0.546936	-0.915748
YBR051W		0.101042	0.109401	0.610337	0.819641	-0.114669	-0.425386
YBR052C	RFS1	122.795	86.9592	158.167	196.305	0.497839	-0.311652
YBR053C		73.5364	42.9186	43.1192	63.3581	0.776854	-0.555198
YBR054W	YRO2	2.97763	52.6759	2.44986	112.346	-4.14491	-5.51911
YBR055C	PRP6	36.6208	30.6282	22.3663	23.8317	0.257804	-0.0915575
YBR056C-B		0.696325	1.57885	4.28004	3.3498	-1.18104	0.35355
YBR056W		72.1534	44.8501	49.7511	69.4017	0.685956	-0.480244
YBR056W-A	MNC1	7.68549	6.66102	41.359	94.5599	0.206393	-1.19303
YBR057C	MUM2	41.8961	33.0954	63.2178	54.5769	0.340184	0.212042
YBR058C	UBP14	68.5388	50.0729	49.1017	47.4827	0.452891	0.0483699
YBR058C-A	TSC3	129.984	141.411	218.56	219.742	-0.121564	-0.00778399
YBR059C	AKL1	77.6563	50.9805	32.547	32.5976	0.607158	-0.00224277
YBR060C	ORC2	36.4731	36.0738	32.3479	32.8887	0.0158836	-0.023921
YBR061C	TRM7	49.72	54.828	49.82	53.2753	-0.141086	-0.0967413
YBR062C		46.0725	26.9303	68.9152	63.9908	0.774676	0.106958
YBR063C		35.1189	28.4721	18.6014	20.9241	0.3027	-0.169755
YBR065C	ECM2	33.5749	25.8845	19.074	24.0932	0.375293	-0.337016
YBR066C	NRG2	54.674	21.7776	45.1401	66.5029	1.32801	-0.559007
YBR067C	TIP1	44.3294	190.38	272.823	741.557	-2.10254	-1.44259
YBR068C	BAP2	255.546	234.42	223.81	243.281	0.124486	-0.120345
YBR069C	TAT1	59.7176	227.731	85.7494	131.907	-1.9311	-0.621317
YBR070C	ALG14	75.6974	36.1377	78.4042	37.5647	1.06674	1.06155
YBR071W		87.6723	59.1174	97.1793	110.008	0.568538	-0.178884
YBR072C-A		0.656772	1.18517	1.99275	2.80006	-0.851634	-0.490696
YBR072W	HSP26	19.8911	29.3209	9.14481	48.8737	-0.559802	-2.41803
YBR073W	RDH54	73.7943	55.8928	36.4175	38.9001	0.400846	-0.095141
YBR074W	PFF1	89.4068	87.0497	28.739	34.8631	0.038546	-0.278692
YBR076C-A		58.0222	38.2804	59.5029	42.25	0.600001	0.494008
YBR076W	ECM8	0.606669	0.1932	0.520674	0.885875	1.65081	-0.766721
YBR077C	SLM4	68.9141	37.7757	74.4879	65.2154	0.867343	0.191795
YBR078W	ECM33	1182.92	1842.89	784.234	1197.84	-0.63962	-0.611084
YBR079C	RPG1	201.837	247.645	229.466	231.667	-0.295079	-0.0137676
YBR080C	SEC18	98.9582	81.3865	71.5299	68.0983	0.28203	0.070929
YBR081C	SPT7	43.0636	29.9687	22.1708	19.8375	0.523013	0.160431
YBR082C	UBC4	901.171	573.459	1480.51	1274.77	0.652111	0.215858
YBR083W	TEC1	24.1895	59.2053	34.7525	74.631	-1.29134	-1.10266
YBR084C-A	RPL19A	1222.26	1763.1	2457.81	2349.11	-0.528559	0.065256
YBR084W	MIS1	130.015	200.01	102.65	108.451	-0.6214	-0.0793114
YBR085C-A		294.914	67.5708	206.823	256.612	2.12582	-0.311192
YBR085W	AAC3	10.8932	11.902	20.5187	26.0827	-0.127783	-0.346154
YBR086C	IST2	222.427	292.478	81.4118	110.081	-0.394995	-0.435256
YBR087W	RFC5	51.2146	53.4319	47.7645	52.2645	-0.061148	-0.129892
YBR088C	POL30	144.802	149.262	114.043	106.197	-0.0437589	0.102831
YBR089C-A	NHP6B	111.627	99.2651	64.8028	57.1649	0.169326	0.180927
YBR089W		0.449754	0.331464	2.79447	2.95313	0.440287	-0.079672
YBR090C		2.51305	2.13922	2.34889	2.9975	0.232353	-0.351781
YBR091C	TIM12	27.3898	24.5617	39.8568	33.0635	0.157228	0.269589
YBR092C	PHO3	40.7079	275.915	58.7098	311.618	-2.76085	-2.40811
YBR093C	PHO5	19.8488	129.578	16.3052	462.921	-2.7067	-4.82736
YBR094W	PBY1	40.4946	37.1556	24.7985	25.0196	0.124152	-0.0128025
YBR095C	RXT2	38.17	24.1698	22.5992	24.1296	0.659233	-0.0945344
YBR096W		184.289	139.308	117.129	114.016	0.403691	0.038862
YBR097W	VPS15	24.2133	19.371	8.43076	9.76101	0.321901	-0.211369
YBR098W	MMS4	15.0775	9.95181	8.48518	9.10069	0.599364	-0.101031
YBR099C		15.1815	9.46282	10.185	6.72737	0.681976	0.598327
YBR101C	FES1	117.42	76.302	135.883	156.624	0.621886	-0.204938
YBR102C	EXO84	43.2476	30.7884	23.7195	22.3113	0.490232	0.0883052
YBR103W	SIF2	30.7678	21.4101	27.835	30.3851	0.523129	-0.126464
YBR104W	YMC2	48.7271	34.9002	51.9016	39.9169	0.481489	0.378781
YBR105C	VID24	76.7556	45.2607	25.2072	49.5916	0.762012	-0.976261
YBR106W	SND3	714.546	784.159	1005.85	750.197	-0.134119	0.423072
YBR107C	IML3	16.4715	11.8325	22.079	22.7533	0.477213	-0.043398
YBR108W	AIM3	19.4366	10.7037	17.3205	16.7292	0.860671	0.0501105
YBR109C	CMD1	354.533	295.845	552.631	491.1	0.261077	0.1703
YBR109W-A		2.51793	6.46251	4.06806	6.19457	-1.35986	-0.606663
YBR110W	ALG1	71.9162	57.8842	45.6379	48.6484	0.313146	-0.0921608
YBR111C	YSA1	205.372	123.333	183.535	215.57	0.735682	-0.232103
YBR111W-A	SUS1	68.4756	42.612	73.1061	83.815	0.68433	-0.197216
YBR112C	CYC8	53.1593	60.5491	55.1708	60.841	-0.187783	-0.141137
YBR113W		0.540819	0.426	2.1686	2.30108	0.344293	-0.0855454
YBR114W	RAD16	15.5139	12.0043	12.8734	13.4916	0.370007	-0.0676636
YBR115C	LYS2	154.983	92.0978	39.3679	29.1539	0.75087	0.433331
YBR117C	TKL2	0.497573	0.257436	0.289029	0.783197	0.950691	-1.43816
YBR118W	TEF2	964.704	989.303	2444.16	2445.08	-0.0363261	-0.0005438
YBR119W	MUD1	24.1202	19.7906	48.6405	54.3107	0.285425	-0.159076
YBR120C	CBP6	22.7113	23.3019	22.0289	38.0423	-0.0370319	-0.788211
YBR121C	GRS1	482.888	477.674	309.501	333.964	0.0156608	-0.109748
YBR122C	MRPL36	84.9738	65.2725	82.1416	90.7333	0.380543	-0.143519
YBR123C	TFC1	22.1594	20.855	21.6812	24.2517	0.0875219	-0.161636
YBR124W		0.0985158	0.125776	0.12525	0.685206	-0.352432	-2.45173
YBR125C	PTC4	42.5888	37.5591	46.9458	45.8111	0.181311	0.0352986
YBR126C	TPS1	319.404	112.768	192.127	268.072	1.50202	-0.48056
YBR126W-A	MEO1	3.89448	6.38215	1.85688	2.77594	-0.712614	-0.580098
YBR126W-B		95.6901	53.7439	0.277656	0.575058	0.832269	-1.05041
YBR127C	VMA2	783.092	728.504	702.521	693.788	0.104245	0.0180453
YBR128C	ATG14	5.62005	3.78106	8.49457	9.76272	0.571792	-0.200743
YBR129C	OPY1	37.29	28.5386	29.6105	30.3316	0.385876	-0.0347111
YBR130C	SHE3	59.0287	62.7624	78.7403	84.2524	-0.0884852	-0.0976151
YBR131W	CCZ1	17.7206	13.3502	8.13108	7.70685	0.408563	0.0773051
YBR132C	AGP2	72.963	27.0785	8.44543	15.9783	1.43002	-0.919869
YBR133C	HSL7	60.8495	54.7788	35.2278	29.714	0.151627	0.245571
YBR134W		0.275412	0.225271	0.46906	0.921434	0.28993	-0.974109
YBR135W	CKS1	82.3472	74.792	98.7057	87.1575	0.138836	0.179509
YBR136W	MEC1	32.6603	19.5858	6.47331	5.4749	0.73773	0.241672
YBR137W		64.8054	41.2683	47.7571	51.238	0.651078	-0.101498
YBR138C		17.8146	11.2539	12.6281	13.2932	0.662633	-0.0740457
YBR139W	ATG42	154.352	77.2341	46.5255	59.9451	0.998915	-0.365621
YBR140C	IRA1	82.6921	48.3204	19.6356	17.2887	0.775117	0.183648
YBR141C	BMT2	19.3673	19.2082	11.9462	8.90756	0.0118998	0.423451
YBR141W-A		1.56771	5.44494	11.0395	14.1086	-1.79626	-0.353897
YBR142W	MAK5	57.7009	73.6056	43.6349	43.729	-0.351221	-0.00310916
YBR143C	SUP45	337.75	379.149	337.096	373.268	-0.166809	-0.147054
YBR144C		0.252598	0.609518	2.48591	1.43515	-1.27082	0.792576
YBR145W	ADH5	68.6911	10.2753	47.2252	45.6755	2.74094	0.0481373
YBR146W	MRPS9	85.7083	85.1343	68.3519	92.1128	0.00969447	-0.430419
YBR147W	RTC2	16.3882	2.26619	2.81714	3.13236	2.85431	-0.153018
YBR148W	YSW1	4.216	2.48863	2.76558	2.17479	0.760523	0.346703
YBR149W	ARA1	359.584	163.183	208.801	191.197	1.13984	0.127064
YBR150C	TBS1	32.6989	14.6742	11.4889	10.5215	1.15596	0.126899
YBR151W	APD1	113.47	90.3229	109.524	133.424	0.329143	-0.284768
YBR152W	SPP381	19.4881	17.84	16.7647	17.1085	0.127474	-0.0292875
YBR153W	RIB7	32.4207	30.0919	34.4824	37.7179	0.107542	-0.129391
YBR154C	RPB5	183.42	192.837	184.112	206.338	-0.0722297	-0.164431
YBR155W	CNS1	48.4757	46.6502	69.6801	60.1394	0.0553803	0.212438
YBR156C	SLI15	21.2742	17.1483	15.1203	16.7635	0.311043	-0.14884
YBR157C	ICS2	32.7238	39.8467	17.0846	64.1094	-0.284117	-1.90784
YBR158W	AMN1	251.222	294.426	165.567	162.069	-0.22894	0.030808
YBR159W	IFA38	172.629	157.636	180.65	164.929	0.13108	0.131354
YBR160W	CDC28	63.0593	47.1631	67.1362	81.5147	0.419049	-0.279969
YBR161W	CSH1	25.7694	22.6363	21.3422	26.7237	0.187019	-0.324411
YBR162C	TOS1	828.327	783.33	771.619	680.607	0.0805802	0.181066
YBR162W-A	YSY6	204.004	180.934	396.885	355.468	0.173137	0.159001
YBR163W	EXO5	34.9628	32.5572	25.1675	25.3906	0.102845	-0.0127351
YBR164C	ARL1	86.8412	79.1517	143.082	154.057	0.133759	-0.106623
YBR165W	UBS1	40.8661	27.5663	26.6074	28.5438	0.567997	-0.101353
YBR166C	TYR1	46.3094	39.0251	49.895	53.2063	0.246902	-0.0927001
YBR167C	POP7	27.8706	25.5827	38.3705	46.1167	0.123572	-0.265291
YBR168W	PEX32	27.227	23.2602	15.9531	16.4543	0.227173	-0.0446248
YBR169C	SSE2	70.7061	25.8506	16.103	30.2133	1.45164	-0.907853
YBR170C	NPL4	53.1621	33.9676	36.762	35.9744	0.646241	0.0312425
YBR171W	SEC66	128.034	124.212	130.302	144.768	0.0437265	-0.151886
YBR172C	SMY2	68.4858	65.6271	64.2121	68.2499	0.0615121	-0.0879829
YBR173C	UMP1	226.162	138.88	414.003	330.836	0.703523	0.323526
YBR174C		0.225179	0.243807	1.37959	0.784041	-0.114669	0.815238
YBR175W	SWD3	25.3637	23.8924	29.4158	35.0265	0.0862124	-0.251854
YBR176W	ECM31	27.25	20.4006	31.4496	27.8596	0.417647	0.17487
YBR177C	EHT1	85.4094	59.2179	111.963	122.62	0.528361	-0.131164
YBR178W		1.16945	0.102399	1.83104	0.985956	3.51356	0.893068
YBR179C	FZO1	36.9774	24.3533	22.5007	22.2951	0.602524	0.0132426
YBR180W	DTR1	0.440266	0.434108	0.305851	0.286327	0.0203215	0.0951668
YBR181C	RPS6B	391.073	601.939	1330.57	1232.17	-0.622179	0.110843
YBR182C	SMP1	5.59956	4.14147	6.15865	6.28251	0.435169	-0.0287271
YBR182C-A		1.4993	0.822966	1.58726	1.48083	0.86538	0.100135
YBR183W	YPC1	21.52	12.7995	5.57085	22.7054	0.749585	-2.02707
YBR184W		5.37073	4.2825	3.73719	5.32528	0.326664	-0.510904
YBR185C	MBA1	32.902	29.9382	25.8901	34.0803	0.136187	-0.396539
YBR186W	PCH2	1.11486	0.326789	0.517302	0.556636	1.77043	-0.105727
YBR187W	GDT1	100.103	161.609	196.424	216.141	-0.691026	-0.138
YBR188C	NTC20	37.6876	26.2791	51.5126	54.9315	0.520176	-0.0927073
YBR189W	RPS9B	1542.2	2603.37	4123.59	3744.27	-0.755389	0.139219
YBR191W	RPL21A	1669.07	2396.47	2646.02	2377.49	-0.521871	0.154384
YBR192W	RIM2	25.7874	29.4404	29.0242	36.4213	-0.191131	-0.327527
YBR193C	MED8	40.2137	26.6528	55.0028	58.0888	0.5934	-0.0787545
YBR194W	AIM4	27.8921	14.0928	23.8931	25.0502	0.984901	-0.0682269
YBR195C	MSI1	23.5403	29.368	21.4904	29.8461	-0.319109	-0.473849
YBR196C	PGI1	1964.45	1798.68	1160.72	1464.01	0.127182	-0.334902
YBR196C-A		5.99121	10.9929	7.41299	8.19799	-0.87566	-0.145215
YBR196C-B		6.87002	12.1233	20.4592	27.3588	-0.819397	-0.419254
YBR197C		36.214	29.6518	73.2933	54.1269	0.288429	0.437335
YBR198C	TAF5	40.187	35.6938	43.5756	48.6745	0.171055	-0.159646
YBR199W	KTR4	187.139	113.006	159.312	147.529	0.727713	0.110856
YBR200W	BEM1	56.3124	36.0494	46.9824	43.657	0.643479	0.105909
YBR201C-A	MIN7	63.269	16.1716	80.4113	46.9091	1.96804	0.777532
YBR201W	DER1	39.9098	21.2116	40.2216	36.467	0.91189	0.141379
YBR202W	MCM7	72.202	54.4103	48.5847	37.4102	0.408158	0.377071
YBR203W	COS111	16.3772	4.97177	7.50574	4.675	1.71985	0.683029
YBR204C	LDH1	27.337	19.3512	38.5949	39.8488	0.498435	-0.0461271
YBR205W	KTR3	96.5301	85.424	100.994	89.3222	0.176337	0.177177
YBR206W		39.403	37.1339	5.10878	5.81748	0.0855678	-0.187415
YBR207W	FTH1	99.5942	48.3313	39.9493	38.3887	1.0431	0.0574884
YBR208C	DUR1,2	19.2034	20.7869	23.0879	24.7403	-0.114314	-0.099723
YBR209W		1.05807	0.120754	0.28042	0.130202	3.13129	1.10684
YBR210W	ERV15	73.8128	60.0568	92.3225	75.0881	0.297543	0.298098
YBR211C	AME1	30.0984	23.5693	26.4819	28.3737	0.352775	-0.0995509
YBR212W	NGR1	137.675	52.7591	67.8529	57.6484	1.38377	0.235129
YBR213W	MET8	14.2575	3.89737	15.6783	12.3873	1.87115	0.339902
YBR214W	SDS24	51.3589	15.5769	49.3267	74.8495	1.72121	-0.601624
YBR215W	HPC2	28.1845	20.5596	34.3814	35.9794	0.455092	-0.0655422
YBR216C	YBP1	37.109	26.8672	27.776	30.6217	0.465924	-0.140719
YBR217W	ATG12	19.4282	13.7972	25.3855	32.199	0.493772	-0.343011
YBR218C	PYC2	143.843	178.84	83.8935	94.9441	-0.314181	-0.17852
YBR219C		0.103336	0.0997394	0.721391	0.4274	0.0511034	0.755193
YBR220C		35.2068	34.7563	40.1583	37.4385	0.0185798	0.101175
YBR221C	PDB1	737.84	587.562	589.047	473.085	0.328567	0.316284
YBR222C	PCS60	149.993	83.9741	120.419	106.779	0.836879	0.173446
YBR223C	TDP1	12.9245	8.96588	12.3594	12.0442	0.527596	0.0372661
YBR224W		0.368768	0.148836	0.357483	0.477885	1.30899	-0.418789
YBR225W		32.6874	16.2761	11.2313	10.0188	1.00598	0.164816
YBR226C		2.40118	1.93555	0.109708	0.0998047	0.310999	0.136491
YBR227C	MCX1	32.5475	25.5545	30.9481	32.2992	0.348969	-0.0616485
YBR228W	SLX1	18.833	11.3945	18.9255	26.8319	0.724927	-0.503614
YBR229C	ROT2	91.6186	76.291	33.4271	32.4535	0.264129	0.0426477
YBR230C	OM14	178.564	67.2935	91.7583	99.9149	1.4079	-0.12286
YBR230W-A	COQ21	17.1784	9.12468	38.4113	31.0402	0.91275	0.307396
YBR231C	SWC5	11.1258	8.07114	34.4555	27.2766	0.46306	0.337069
YBR232C		0.0985158	0.251553	0.634846	0.457911	-1.35243	0.47134
YBR233W	PBP2	28.0558	18.9746	20.2121	18.0561	0.564228	0.162733
YBR233W-A	DAD3	37.6996	47.446	69.2311	72.1634	-0.331737	-0.059848
YBR234C	ARC40	182.465	156.84	224.276	198.984	0.218329	0.17262
YBR235W	VHC1	31.1463	27.4965	21.9248	19.0843	0.179813	0.200176
YBR236C	ABD1	47.4552	34.309	45.947	50.0999	0.467981	-0.124837
YBR237W	PRP5	25.0792	14.2586	18.8894	18.1332	0.814658	0.0589495
YBR238C		48.5493	75.8314	14.589	27.9451	-0.643345	-0.937718
YBR239C	ERT1	18.3357	16.6979	12.3744	10.0418	0.134991	0.301339
YBR240C	THI2	3.14396	1.94351	3.33153	2.88293	0.693917	0.208652
YBR241C		37.379	10.9519	21.1132	17.5171	1.77105	0.269376
YBR242W		58.9309	58.5195	83.0077	81.3066	0.0101069	0.029873
YBR243C	ALG7	64.9877	67.8347	56.8254	52.4567	-0.0618557	0.115409
YBR244W	GPX2	16.1617	104.237	17.4507	38.2592	-2.68922	-1.13253
YBR245C	ISW1	59.4427	53.837	28.4377	30.6244	0.1429	-0.106876
YBR246W	RRT2	50.3899	49.9525	51.0962	56.2221	0.012579	-0.137923
YBR247C	ENP1	58.055	79.5024	54.7096	52.1284	-0.453578	0.0697243
YBR248C	HIS7	115.993	64.7722	118.655	93.2244	0.840587	0.347993
YBR249C	ARO4	481.595	375.773	643.559	532.978	0.357958	0.271998
YBR250W	SPO23	3.75359	1.69718	1.70361	1.46157	1.14513	0.22108
YBR251W	MRPS5	24.6171	26.1177	28.3009	33.4157	-0.0853673	-0.239681
YBR252W	DUT1	76.2689	90.9183	112.376	101.807	-0.253476	0.142505
YBR253W	SRB6	50.3182	36.5557	77.3093	85.9073	0.460985	-0.15214
YBR254C	TRS20	35.4679	38.1639	37.323	37.2444	-0.105694	0.00304186
YBR255C-A	RCF3	25.7202	15.6196	57.3091	47.5921	0.71954	0.268041
YBR255W	MTC4	17.8572	11.8683	22.6169	24.5	0.5894	-0.115379
YBR256C	RIB5	214.531	79.2695	142.835	107.641	1.43635	0.408119
YBR257W	POP4	24.5664	21.7588	18.3888	21.1556	0.175084	-0.202212
YBR258C	SHG1	14.5085	9.38396	18.6279	22.8711	0.62863	-0.296062
YBR259W		23.1749	16.768	12.9912	12.4661	0.466848	0.0595239
YBR260C	RGD1	41.6414	32.7258	24.7643	24.575	0.347591	0.0110721
YBR261C	TAE1	59.8978	55.5506	132.539	114.914	0.108701	0.205862
YBR262C	MIC12	63.4154	41.2073	75.5354	82.132	0.621934	-0.120792
YBR263W	SHM1	281.508	267.132	276.682	240.258	0.075622	0.203642
YBR264C	YPT10	26.117	22.2475	36.7381	51.1768	0.231344	-0.478214
YBR265W	TSC10	63.5479	75.2295	119.323	120.379	-0.243452	-0.0127088
YBR266C	SLM6	0.166115	0.169535	1.79182	2.08853	-0.0294031	-0.22106
YBR267W	REI1	49.8785	62.4423	62.3888	55.7703	-0.324104	0.161789
YBR268W	MRPL37	40.4782	48.7245	70.1172	82.1082	-0.267504	-0.227758
YBR269C	SDH8	126.015	40.5901	91.1696	85.1473	1.63439	0.0985923
YBR270C	BIT2	9.1901	7.83396	9.69477	11.1221	0.230339	-0.198156
YBR271W	EFM2	25.0072	32.0686	27.5421	28.4376	-0.35882	-0.0461655
YBR272C	HSM3	25.6779	22.7171	19.3579	21.961	0.176748	-0.182018
YBR273C	UBX7	49.9709	33.0114	62.7261	68.5656	0.598123	-0.128419
YBR274W	CHK1	35.4535	26.5892	25.4743	23.9427	0.415086	0.0894607
YBR275C	RIF1	28.6859	21.5993	15.1691	13.9355	0.409357	0.122372
YBR276C	PPS1	51.0522	51.1165	35.2301	33.5622	-0.00181567	0.0699698
YBR277C		0.462601	0.511836	1.71056	1.43397	-0.145912	0.254458
YBR278W	DPB3	21.2395	19.8131	36.0128	42.8197	0.100293	-0.249764
YBR279W	PAF1	67.8337	57.6614	81.9349	86.2023	0.234398	-0.0732494
YBR280C	SAF1	15.1497	8.34591	10.4741	11.6919	0.860146	-0.158682
YBR281C	DUG2	56.5717	32.9259	32.0619	26.9721	0.780856	0.249393
YBR282W	MRPL27	26.9938	31.5995	36.4517	50.6492	-0.227272	-0.474554
YBR283C	SSH1	423.941	440.827	286.801	290.536	-0.0563479	-0.018667
YBR284W		4.80959	2.25522	3.81843	2.91464	1.09265	0.389662
YBR285W		4.27296	1.66803	1.53152	7.64593	1.35709	-2.31973
YBR286W	APE3	1352.71	890.743	785.464	812.221	0.60277	-0.0483275
YBR287W		121.779	139.381	79.608	148.426	-0.194764	-0.898762
YBR288C	APM3	46.4915	48.8516	39.2914	38.498	-0.0714404	0.0294308
YBR289W	SNF5	28.2724	19.1579	23.5502	22.8479	0.561455	0.0436806
YBR290W	BSD2	37.7843	28.5503	70.7622	76.9919	0.404282	-0.121728
YBR291C	CTP1	10.1718	18.1756	17.5025	23.2772	-0.837437	-0.411358
YBR292C		8.17512	7.19046	2.87636	3.64092	0.185155	-0.340058
YBR293W	VBA2	23.3669	20.0048	22.6808	23.4177	0.224114	-0.0461298
YBR294W	SUL1	19.2674	0.21637	1.0484	0.382755	6.47652	1.4537
YBR295W	PCA1	16.6726	10.0848	5.39551	5.66686	0.725288	-0.0707916
YBR296C	PHO89	4.39592	23.0154	0.825279	17.627	-2.38836	-4.41676
YBR297W	MAL33	17.0469	5.65157	12.7916	5.98573	1.59278	1.09559
YBR298C	MAL31	13.2302	5.3077	10.5902	11.1999	1.31767	-0.0807486
YBR299W	MAL32	1.72002	0.274322	0.854368	0.327808	2.64848	1.38201
YBR300C		0.444641	0.154216	0.45069	0.988516	1.52769	-1.13313
YBR301W	PAU24	1.463	0.336305	1.76458	1.92139	2.12108	-0.122825
YBR302C	COS2	8.80189	3.90789	1.05549	1.40462	1.17142	-0.412263
YCL001W	RER1	196.418	174.288	116.111	113.68	0.172448	0.0305201
YCL001W-A		2.20354	1.2083	1.70382	1.51059	0.866841	0.173661
YCL001W-B		2.91711	1.49018	2.75725	4.18694	0.969052	-0.602667
YCL002C		41.2632	55.6512	40.9843	41.5117	-0.431558	-0.0184473
YCL004W	PGS1	19.8561	14.7479	12.485	13.8403	0.429065	-0.148678
YCL005W	LDB16	40.2229	37.7754	47.4949	51.8097	0.0905719	-0.125449
YCL005W-A	VMA9	210.236	215.021	438.529	380.04	-0.0324702	0.206521
YCL007C		1.92575	1.47296	3.65352	2.72736	0.386697	0.421781
YCL008C	STP22	22.8643	16.3406	41.1237	37.5947	0.48464	0.129439
YCL009C	ILV6	297.243	160.366	393.522	249.721	0.890274	0.656127
YCL010C	SGF29	37.247	32.6928	47.7949	63.004	0.188151	-0.398589
YCL011C	GBP2	122.492	121.685	224.14	224.243	0.00953713	-0.00066578
YCL012C		21.3192	23.9477	20.2358	19.8241	-0.167739	0.029652
YCL014W	BUD3	54.3977	49.6391	10.2514	9.44743	0.132069	0.117826
YCL016C	DCC1	18.0292	15.4262	22.1648	21.9803	0.224952	0.0120585
YCL017C	NFS1	121.511	89.157	70.526	62.7223	0.446671	0.169177
YCL021W-A		11.1734	64.9483	17.5487	35.921	-2.53922	-1.03347
YCL022C		0.068732	0.148836	1.01696	0.478051	-1.11467	1.08903
YCL023C		0.318148	0.240457	0.630276	0.471984	0.403919	0.417245
YCL024W	KCC4	28.2763	19.6692	17.4282	14.695	0.52366	0.246091
YCL025C	AGP1	14.0438	35.2592	19.788	43.6061	-1.32807	-1.13991
YCL026C-A	FRM2	2.00779	0.76123	1.17275	1.61416	1.3992	-0.460895
YCL026C-B	HBN1	27.1329	6.91017	14.7942	7.46855	1.97325	0.986137
YCL027W	FUS1	17.7238	24.5311	11.434	22.622	-0.468928	-0.984392
YCL028W	RNQ1	140.293	118.15	186.323	180.382	0.24782	0.0467515
YCL029C	BIK1	33.6996	26.5927	54.0733	50.7654	0.3417	0.0910714
YCL030C	HIS4	119.492	226.682	173.341	207.44	-0.923759	-0.259081
YCL031C	RRP7	108.478	108.658	77.9932	93.8184	-0.0023868	-0.266524
YCL032W	STE50	31.7937	17.8825	43.5825	45.5112	0.830197	-0.062472
YCL033C	MXR2	51.1922	33.0537	56.4076	51.2418	0.631112	0.138569
YCL034W	LSB5	56.6306	44.1019	83.9136	91.1981	0.360742	-0.120099
YCL035C	GRX1	386.659	177.973	345.176	388.947	1.1194	-0.172242
YCL036W	GFD2	13.8599	33.3767	8.12228	9.46591	-1.26792	-0.220857
YCL037C	SRO9	256.455	305.279	6.74163	7.26795	-0.251423	-0.108452
YCL038C	ATG22	36.7827	23.7048	18.3726	20.8254	0.633852	-0.180792
YCL039W	GID7	24.6984	13.9024	30.0305	23.2215	0.829084	0.370966
YCL040W	GLK1	500.863	120.664	153.746	337.444	2.05342	-1.1341
YCL041C		0.929569	0.351996	0.540445	0.415291	1.401	0.380027
YCL042W		2.64283	1.32621	2.35438	2.85916	0.99478	-0.280243
YCL043C	PDI1	1334.82	789.127	509.779	457.108	0.75832	0.157337
YCL044C	MGR1	30.6815	16.3775	18.4545	17.4444	0.905653	0.0812121
YCL045C	EMC1	273.264	214.373	146.863	130.438	0.350172	0.171109
YCL047C	POF1	33.4244	21.6805	29.6606	35.1695	0.624505	-0.245777
YCL048W	SPS22	1.24956	0.480915	1.12944	0.383118	1.37757	1.55975
YCL048W-A		2.80388	0.348663	0.747306	0.341831	3.00752	1.12842
YCL049C		64.6342	21.3503	85.8028	40.5365	1.59804	1.0818
YCL050C	APA1	292.217	260.681	419.973	398.985	0.164755	0.0739604
YCL051W	LRE1	43.1885	29.732	33.4556	38.0869	0.538629	-0.187046
YCL052C	PBN1	71.7483	43.8149	55.8148	64.6872	0.711524	-0.212833
YCL054W	SPB1	60.9926	68.0447	49.332	41.7324	-0.157848	0.241357
YCL055W	KAR4	38.0689	35.8265	23.5097	29.3738	0.0875861	-0.321277
YCL056C	PEX34	20.5658	18.8254	32.4043	41.3255	0.127566	-0.350848
YCL057C-A	MIC10	114.917	80.5543	202.257	201.723	0.512562	0.0038131
YCL057W	PRD1	164.442	114.548	121.823	102.201	0.521626	0.253388
YCL058C	FYV5	70.4337	35.4423	2.69292	3.56839	0.990796	-0.406101
YCL058W-A	ADF1	5.2807	10.5042	44.7248	43.4671	-0.992169	0.0411499
YCL059C	KRR1	88.6918	105.871	168.418	151.441	-0.255432	0.15329
YCL061C	MRC1	35.9274	23.6381	16.0112	16.2788	0.603973	-0.0239166
YCL063W	VAC17	59.8204	42.6837	29.3048	24.0437	0.486952	0.285474
YCL064C	CHA1	112.343	318.999	233.597	241.94	-1.50564	-0.0506291
YCL073C	GEX1	0.0407197	0.0697828	0.0216355	0.0224049	-0.777145	-0.0504099
YCR002C	CDC10	129.581	106.151	160.032	151.955	0.287735	0.0747139
YCR003W	MRPL32	41.5771	34.5327	29.5106	36.3639	0.267828	-0.301273
YCR004C	YCP4	286.653	185.351	160.822	179.458	0.629046	-0.15818
YCR005C	CIT2	328.189	37.8982	99.3979	52.5389	3.11433	0.919831
YCR006C		22.4046	9.06624	13.2372	13.3384	1.30522	-0.010987
YCR007C		8.8704	5.04684	6.66918	7.1866	0.81362	-0.107799
YCR008W	SAT4	103.598	117.93	32.7571	44.2437	-0.186923	-0.433666
YCR009C	RVS161	203.329	139.312	242.885	278.775	0.545493	-0.198828
YCR010C	ADY2	1.00809	0.52807	1.11873	1.20579	0.93283	-0.108122
YCR011C	ADP1	114.436	83.4419	35.3587	42.6691	0.455693	-0.271128
YCR012W	PGK1	7327.8	5088.78	7548.17	5396.99	0.526061	0.483973
YCR013C		1.50298	1.08789	42.2158	24.9233	0.466291	0.76029
YCR014C	POL4	20.1351	14.6686	12.7787	13.9896	0.45698	-0.130617
YCR015C	CTO1	21.6579	16.245	13.3993	16.3039	0.414897	-0.283061
YCR016W		48.9097	55.2117	82.2546	90.6997	-0.174855	-0.141001
YCR017C	CWH43	161.314	132.19	101.819	84.3487	0.28726	0.271569
YCR018C	SRD1	3.24423	30.9763	9.95537	40.9769	-3.25522	-2.04126
YCR018C-A		6.80419	1.23167	3.16309	3.85968	2.4658	-0.287148
YCR019W	MAK32	21.7979	15.879	21.4708	22.8953	0.457074	-0.0926756
YCR020C	PET18	11.6621	7.64363	8.07745	7.10764	0.609502	0.184529
YCR020C-A	MAK31	49.7162	35.5478	70.6511	56.9211	0.483955	0.31175
YCR020W-B	HTL1	27.8459	30.2822	32.5303	46.0548	-0.121005	-0.50157
YCR021C	HSP30	2.80092	5.30749	7.14581	147.25	-0.922128	-4.36503
YCR022C		1.86024	1.0815	7.78631	2.98198	0.782462	1.38467
YCR023C		41.842	33.3993	34.4469	36.1347	0.325132	-0.0690109
YCR024C	SLM5	23.7214	13.321	11.7841	14.6549	0.832492	-0.314534
YCR024C-A	PMP1	1879.15	3643.19	1303.4	1999.89	-0.955118	-0.617638
YCR024C-B		1804.91	3228.45	540.35	942.88	-0.838916	-0.803181
YCR025C		9.62798	5.28656	4.73563	2.60251	0.864903	0.863651
YCR026C	NPP1	60.8096	37.5265	39.584	33.9271	0.696389	0.22248
YCR027C	RHB1	38.4694	33.8544	33.3981	36.6852	0.184368	-0.135432
YCR028C	FEN2	36.9797	33.8899	32.167	29.3218	0.125877	0.133609
YCR028C-A	RIM1	262.136	246.174	379.328	370.444	0.0906372	0.0341908
YCR030C	SYP1	77.0192	56.3609	34.543	38.9581	0.450523	-0.17353
YCR031C	RPS14A	1441.61	2756.19	4388.51	3940.09	-0.934996	0.155502
YCR032W	BPH1	28.9939	18.9136	8.06912	8.41625	0.616324	-0.0607676
YCR033W	SNT1	55.4949	45.1096	35.1644	37.4987	0.298919	-0.0927235
YCR034W	ELO2	191.384	256.881	192.157	169.803	-0.424629	0.178425
YCR035C	RRP43	49.618	58.5973	47.7682	62.6556	-0.239972	-0.391393
YCR036W	RBK1	56.1801	41.9004	50.7779	59.209	0.423094	-0.221615
YCR037C	PHO87	134.817	29.6512	44.0184	27.3694	2.18484	0.685542
YCR038C	BUD5	12.7469	9.38624	5.93224	7.77007	0.441529	-0.38935
YCR038W-A		0.597222	0.304759	1.34237	2.61426	0.970597	-0.961623
YCR041W		2.24679	3.68669	0.523261	0.124337	-0.714461	2.07328
YCR042C	TAF2	33.4144	22.0855	20.5803	21.5011	0.597372	-0.0631516
YCR043C		72.0181	95.7624	116.521	126.247	-0.411099	-0.115656
YCR044C	PER1	76.1444	69.7067	43.2051	47.4538	0.12744	-0.135323
YCR045C	RRT12	0.3387	0.226773	0.218035	0.30553	0.57876	-0.486759
YCR045W-A		22.6908	19.322	32.9115	35.5682	0.231863	-0.111996
YCR046C	IMG1	39.3127	36.8768	99.7133	114.858	0.0922816	-0.20399
YCR047C	BUD23	26.2283	29.4242	72.4024	63.7994	-0.165882	0.182494
YCR048W	ARE1	61.9124	28.721	74.8648	59.6216	1.10812	0.328452
YCR050C		0.358303	0.124271	1.07129	0.530311	1.52769	1.01443
YCR051W		56.4231	57.2588	192.152	181.221	-0.0212114	0.0845037
YCR052W	RSC6	52.5378	50.5979	82.2295	80.9082	0.0542768	0.0233694
YCR053W	THR4	515.773	404.569	408.652	376.259	0.350351	0.119146
YCR054C	CTR86	34.3095	27.0335	13.6191	12.1528	0.343859	0.164341
YCR057C	PWP2	71.3757	104.896	54.9458	51.8607	-0.55545	0.0833671
YCR059C	YIH1	59.533	42.0468	94.8646	80.4377	0.501692	0.237997
YCR060W	TAH1	53.5883	39.8744	81.1006	74.7164	0.426458	0.118288
YCR061W		44.6509	28.7177	11.2555	14.6361	0.636749	-0.378901
YCR063W	BUD31	27.1874	20.2499	17.6637	17.2199	0.425025	0.0367088
YCR064C		1.79938	3.85864	1.50371	1.70458	-1.1006	-0.180889
YCR065W	HCM1	84.1651	84.8783	20.7384	19.2834	-0.0121737	0.104947
YCR066W	RAD18	18.1072	11.6574	15.3936	17.2128	0.63532	-0.161149
YCR067C	SED4	87.27	58.3336	49.3381	44.8676	0.58116	0.137029
YCR068W	ATG15	44.2977	21.441	24.0531	22.5851	1.04686	0.0908515
YCR069W	CPR4	167.833	104.805	177.323	152.288	0.67932	0.219574
YCR071C	IMG2	35.9235	34.7523	37.8062	53.1704	0.04782	-0.492002
YCR072C	RSA4	37.7698	55.2856	28.6812	24.118	-0.549672	0.249999
YCR073C	SSK22	15.8387	10.4443	8.06855	6.66621	0.600737	0.275442
YCR073W-A	SOL2	45.8695	26.809	60.8501	57.5477	0.774817	0.0805024
YCR075C	ERS1	21.965	22.7361	31.6666	27.1235	-0.0497783	0.22342
YCR075W-A	EGO2	17.959	20.4573	46.4497	47.1657	-0.187913	-0.0220675
YCR076C	FUB1	29.6655	18.1115	33.5977	38.7102	0.711882	-0.204353
YCR077C	PAT1	85.9575	89.9175	82.7918	87.6919	-0.0649785	-0.0829557
YCR079W	PTC6	30.7313	15.148	19.7317	20.0586	1.02058	-0.0237079
YCR081C-A		0.616799	0.162024	0.739462	0.344898	1.92859	1.10031
YCR081W	SRB8	40.2108	24.315	8.44132	8.69338	0.725738	-0.0424486
YCR082W	AHC2	216.749	163.102	159.62	142.989	0.410248	0.158739
YCR083W	TRX3	124.661	52.0128	44.2376	40.6996	1.26107	0.120258
YCR084C	TUP1	116.913	125.741	111.588	110.62	-0.10503	0.0125733
YCR085W		0.112385	0.620106	0.506648	0.350883	-2.46407	0.529995
YCR086W	CSM1	22.5822	15.3858	23.4423	23.5132	0.553584	-0.00435187
YCR087C-A		61.6882	76.5021	106.571	130.723	-0.310503	-0.294705
YCR087W		2.3417	2.70354	4.94161	4.22644	-0.207292	0.225539
YCR088W	ABP1	208.551	128.848	133.087	118.367	0.694727	0.169106
YCR089W	FIG2	13.1001	10.5019	10.3238	10.506	0.318923	-0.0252414
YCR090C		69.4071	65.4959	67.8003	73.1206	0.0836788	-0.108985
YCR091W	KIN82	26.8537	8.52001	7.45155	10.6102	1.6562	-0.509838
YCR092C	MSH3	17.2952	17.2349	11.254	13.804	0.00503635	-0.294641
YCR093W	CDC39	134.984	114.193	27.4646	25.4914	0.241317	0.107564
YCR094W	CDC50	64.0714	57.4453	44.4867	43.252	0.157493	0.0406082
YCR095C	OCA4	30.47	25.1513	22.4195	25.8558	0.276754	-0.205735
YCR095W-A		9.3296	4.52021	12.802	11.873	1.04543	0.108683
YCR097W	HMRA1	94.8329	66.9737	49.1912	61.7402	0.501792	-0.327809
YCR098C	GIT1	4.63414	2.00435	2.86867	3.24216	1.20917	-0.176573
YCR099C		13.0741	8.76367	9.99726	11.2351	0.577103	-0.168405
YCR100C	EMA35	11.4462	8.72908	8.21551	10.9644	0.390966	-0.4164
YCR101C		10.6834	5.66668	10.3725	10.3961	0.914792	-0.00328458
YCR102C		1.30408	1.38029	5.56065	7.65225	-0.0819375	-0.460632
YCR102W-A		2.32392	0.581813	2.56205	2.06654	1.99793	0.310087
YCR104W	PAU3	0.613516	0.446289	2.15378	0.873723	0.459123	1.30162
YCR105W	ADH7	2.29937	1.01804	1.62329	1.02038	1.17545	0.669811
YCR106W	RDS1	23.7146	14.1446	8.80764	6.3594	0.745523	0.469864
YCR107W	AAD3	20.2446	13.3087	20.976	12.027	0.605166	0.802464
YDL001W	RMD1	24.4345	18.3316	24.0823	23.4966	0.414586	0.0355219
YDL002C	NHP10	56.1522	38.5614	53.4787	69.0375	0.542183	-0.368416
YDL003W	MCD1	52.6452	49.5993	39.6804	38.6002	0.0859825	0.0398184
YDL004W	ATP16	247.426	198.831	199.803	248.571	0.31546	-0.315082
YDL005C	MED2	46.071	29.2319	58.6572	63.6196	0.656314	-0.117164
YDL006W	PTC1	38.7251	35.8816	34.8343	41.0363	0.110025	-0.236389
YDL007W	RPT2	175.993	125.722	277.016	239.023	0.485285	0.212822
YDL008W	APC11	39.2821	35.0814	49.0339	49.0223	0.163167	0.000342163
YDL009C		1.74856	2.32442	2.96381	2.41075	-0.410703	0.297969
YDL010W	GRX6	41.5012	28.396	62.2249	59.9754	0.547465	0.0531216
YDL012C		99.2349	84.2276	311.695	290.237	0.236556	0.102908
YDL013W	SLX5	28.4966	20.2214	25.5841	29.1524	0.494909	-0.188367
YDL014W	NOP1	246.873	377.493	690.146	637.839	-0.612683	0.113708
YDL015C	TSC13	374.556	384.843	231.177	267.718	-0.0390897	-0.211714
YDL016C		144.86	169.53	32.9762	34.2578	-0.226878	-0.0550074
YDL017W	CDC7	16.3068	10.8773	14.8097	18.1004	0.584159	-0.289472
YDL018C	ERP3	60.5167	43.7574	35.8965	36.9899	0.467805	-0.0432911
YDL019C	OSH2	73.8905	57.318	28.2913	31.3776	0.366401	-0.149379
YDL020C	RPN4	132.446	58.0074	82.2931	62.6126	1.19109	0.394318
YDL021W	GPM2	30.676	6.93156	11.1668	16.6743	2.14586	-0.578414
YDL022W	GPD1	98.1505	120.51	128.188	288.443	-0.29608	-1.17002
YDL023C		0.468847	0.380308	1.91567	4.61898	0.30195	-1.26972
YDL024C	DIA3	6.32759	1.82616	2.87517	2.53859	1.79284	0.17962
YDL025C	RTK1	64.169	26.6294	34.7275	32.1949	1.26886	0.109246
YDL025W-A		0.716666	2.69102	3.88474	1.95129	-1.90878	0.993389
YDL026W		0.255027	0.145126	1.17599	1.45073	0.81334	-0.302902
YDL027C	MRX9	49.312	25.6375	33.9893	35.2991	0.943683	-0.0545548
YDL028C	MPS1	34.701	25.6007	19.9703	23.3738	0.438793	-0.227034
YDL029W	ARP2	183.12	140.134	214.2	201.873	0.385976	0.0855102
YDL030W	PRP9	18.6009	15.9368	22.2499	20.0198	0.223012	0.152371
YDL031W	DBP10	65.4573	72.9038	46.589	44.8485	-0.155439	0.0549299
YDL032W		0.695874	0.514354	0.302183	0.530823	0.436065	-0.812809
YDL033C	SLM3	27.8872	21.3782	19.848	17.8077	0.383466	0.156494
YDL034W		0.333432	0.131245	0.130696	0.356942	1.34513	-1.44948
YDL035C	GPR1	74.3212	37.3614	24.5205	23.4342	0.992225	0.065377
YDL036C	PUS9	36.0057	26.3381	37.7228	34.6173	0.451073	0.123944
YDL037C	BSC1	4.57977	28.9591	2.8775	21.7764	-2.66067	-2.91988
YDL039C	PRM7	4.84941	16.5941	6.70136	27.2875	-1.77479	-2.02571
YDL040C	NAT1	160.116	139.281	100.748	97.3687	0.201125	0.0492245
YDL041W		0.324955	0.689711	2.02091	1.39424	-1.08575	0.535522
YDL042C	SIR2	18.8572	24.8578	16.4364	31.4489	-0.398583	-0.936121
YDL043C	PRP11	22.0447	23.634	31.1647	52.9819	-0.100431	-0.765586
YDL044C	MTF2	16.9348	12.6541	11.7164	13.8773	0.42038	-0.244194
YDL045C	FAD1	42.1381	30.7013	48.7205	56.3779	0.456827	-0.2106
YDL045W-A	MRP10	76.4546	64.8505	98.6921	124.026	0.237486	-0.329637
YDL046W	NPC2	383.474	263.216	438.038	440.207	0.542883	-0.00712711
YDL047W	SIT4	70.156	66.6713	133.5	148.893	0.0735004	-0.157436
YDL048C	STP4	10.1245	28.1856	16.9192	160.459	-1.47711	-3.24548
YDL049C	KNH1	6.07286	7.49276	6.61195	6.61457	-0.30312	-0.00057174
YDL050C		0.40457	0.759562	5.88461	5.65319	-0.908781	0.0578826
YDL051W	LHP1	197.911	204.587	228.316	218.514	-0.0478628	0.0633066
YDL052C	SLC1	154.793	134.864	181.115	150.485	0.198839	0.26729
YDL053C	PBP4	125.138	75.863	116.307	113.098	0.72205	0.0403725
YDL054C	MCH1	70.794	34.1135	45.2598	32.1941	1.05329	0.491435
YDL055C	PSA1	1425.63	1738.21	1643.68	1677.63	-0.286002	-0.0294887
YDL056W	MBP1	42.0179	31.9573	29.6482	30.4568	0.394859	-0.0388159
YDL057W		13.3781	8.89328	14.9991	15.5505	0.589087	-0.0520905
YDL058W	USO1	65.1411	50.8151	18.6394	19.689	0.358313	-0.0790386
YDL059C	RAD59	20.3497	6.53717	13.6342	14.9976	1.63827	-0.137509
YDL060W	TSR1	57.8898	77.4346	63.386	68.0006	-0.419669	-0.101383
YDL061C	RPS29B	823.837	1206.38	3912.59	3701.39	-0.550256	0.0800565
YDL063C	SYO1	61.5941	82.5794	36.0419	37.7827	-0.422988	-0.0680493
YDL064W	UBC9	100.193	107.91	116.885	128.771	-0.107037	-0.139712
YDL065C	PEX19	41.8116	31.6057	58.2849	66.1759	0.403719	-0.183183
YDL066W	IDP1	433.744	288.221	102.496	94.3966	0.589666	0.118761
YDL067C	COX9	165.959	165.559	345.571	394.942	0.00348201	-0.192657
YDL068W		0.348588	0.486298	1.61501	1.61723	-0.480317	-0.00198099
YDL069C	CBS1	18.2426	13.7031	13.9182	14.6227	0.412817	-0.0712432
YDL070W	BDF2	97.3478	89.6141	102.168	97.1251	0.119422	0.0730301
YDL071C		1.5823	2.73277	4.36468	3.28159	-0.788341	0.411481
YDL072C	YET3	276.312	184.74	275.14	262.426	0.580803	0.0682557
YDL073W	AHK1	39.8444	33.5588	24.0128	25.0758	0.247683	-0.0624911
YDL074C	BRE1	73.8842	78.9822	44.6756	52.2743	-0.0962623	-0.226615
YDL075W	RPL31A	1536.88	2457.44	3922.91	3690.45	-0.677152	0.088128
YDL076C	RXT3	48.6577	40.3375	46.16	57.4287	0.270547	-0.315129
YDL077C	VAM6	29.4883	22.5128	16.7216	17.2421	0.3894	-0.0442149
YDL078C	MDH3	174.505	119.411	156.331	140.608	0.547325	0.152923
YDL079C	MRK1	10.2393	3.91842	3.88679	4.25078	1.38577	-0.129148
YDL080C	THI3	23.8219	20.3904	33.0171	34.1523	0.224401	-0.0487669
YDL081C	RPP1A	1686.85	2475.05	2898.18	2790.96	-0.553123	0.0543822
YDL082W	RPL13A	773.077	1183.74	1718.55	1560.92	-0.614674	0.138796
YDL083C	RPS16B	1015.49	1895.29	2543.5	2451.54	-0.900238	0.0531268
YDL084W	SUB2	645.559	706.475	435.291	451.669	-0.13009	-0.0532858
YDL085C-A		131.485	115.551	219.549	207.801	0.186371	0.0793388
YDL085W	NDE2	5.56667	0.836621	0.753381	0.826876	2.73417	-0.134292
YDL086C-A		3.07408	6.75782	8.41377	11.33	-1.1364	-0.42933
YDL086W		131.027	73.3637	142.802	125.505	0.836721	0.186274
YDL087C	LUC7	21.408	15.6002	26.3704	28.8641	0.45658	-0.130357
YDL088C	ASM4	59.1396	53.0352	46.7338	49.512	0.157174	-0.0833119
YDL089W	NUR1	39.7916	31.6673	21.8847	24.576	0.329472	-0.167328
YDL090C	RAM1	42.0994	27.5922	37.2232	29.9701	0.609539	0.312677
YDL091C	UBX3	28.4946	21.0114	33.1689	37.2193	0.43952	-0.166223
YDL092W	SRP14	140.967	107.671	170.503	184.765	0.388724	-0.115894
YDL093W	PMT5	50.7846	39.5833	29.1547	28.9681	0.359502	0.00926176
YDL094C		0.425711	1.00579	1.03499	0.804059	-1.24039	0.364245
YDL095W	PMT1	278.94	292.692	129.273	128.917	-0.0694316	0.00397271
YDL096C	OPI6	0.447038	0.72562	0.852422	1.88804	-0.698818	-1.14725
YDL097C	RPN6	152.386	134.95	221.104	208.613	0.175305	0.083891
YDL098C	SNU23	22.8628	17.5057	23.2842	25.2641	0.385173	-0.117736
YDL099W	BUG1	51.6512	38.906	115.669	119.98	0.408811	-0.0527927
YDL100C	GET3	449.543	348.124	370.679	302.069	0.36886	0.295291
YDL101C	DUN1	26.9733	24.6377	19.6884	18.9899	0.130665	0.0521087
YDL102W	POL3	36.6895	28.7973	16.6153	15.4874	0.349434	0.101416
YDL103C	QRI1	79.6909	60.5787	64.8362	63.9876	0.395605	0.0190076
YDL104C	QRI7	10.5171	6.2287	7.88955	10.8678	0.75574	-0.462048
YDL105W	NSE4	17.9449	14.712	14.5601	13.6502	0.286578	0.0931032
YDL106C	PHO2	38.5009	23.9627	32.8087	38.9673	0.684103	-0.248186
YDL107W	MSS2	10.9468	8.68234	11.5798	15.7896	0.334355	-0.447368
YDL108W	KIN28	32.0041	24.3312	30.2445	37.4113	0.39545	-0.306803
YDL109C		11.4899	9.08328	8.12343	9.48069	0.339075	-0.222904
YDL110C	TMA17	84.5408	25.8533	88.0777	97.9295	1.7093	-0.152967
YDL111C	RRP42	81.6135	88.985	69.4342	81.0738	-0.124753	-0.223589
YDL112W	TRM3	75.6768	78.9803	27.7279	28.1261	-0.0616413	-0.0205665
YDL113C	ATG20	33.3569	17.4443	18.5617	26.6622	0.935227	-0.522467
YDL114W		0.248186	0.180537	0.0972816	0.0878555	0.459123	0.147034
YDL114W-A		1.32017	3.3333	2.28355	2.16381	-1.33622	0.0777062
YDL115C	IWR1	31.0867	16.8615	40.2345	44.9849	0.882562	-0.161008
YDL116W	NUP84	68.4908	59.9798	35.6166	37.3712	0.191434	-0.0693797
YDL117W	CYK3	55.2605	48.2365	24.7502	29.2955	0.196124	-0.243239
YDL118W		0.0930858	0.21963	0.365803	0.649232	-1.23844	-0.827666
YDL119C	HEM25	17.6593	12.6078	21.6278	26.7813	0.486108	-0.308335
YDL120W	YFH1	91.0478	79.7858	103.712	94.1134	0.190491	0.140116
YDL121C	EXP1	176.003	121.026	154.081	135.729	0.540289	0.182962
YDL122W	UBP1	96.5736	97.8044	52.7162	57.2412	-0.0182703	-0.118809
YDL123W	SNA4	43.0449	27.0787	61.4666	52.122	0.668686	0.23791
YDL124W		165.806	145.03	105.37	274.946	0.193146	-1.38369
YDL125C	HNT1	283.649	229.301	384.01	364.717	0.306864	0.0743647
YDL126C	CDC48	660.801	462.183	359.018	332.569	0.515752	0.110403
YDL127W	PCL2	33.5079	38.0895	27.9119	29.4145	-0.184888	-0.075647
YDL128W	VCX1	177.926	141.625	125.517	104.313	0.329201	0.266955
YDL129W		15.645	17.2871	13.8084	23.7011	-0.143994	-0.779414
YDL130W	RPP1B	1126.22	2121.9	3125.62	2609.13	-0.913872	0.260572
YDL130W-A	STF1	115.044	31.76	119.028	172.629	1.85691	-0.536368
YDL131W	LYS21	160.296	99.6791	124.398	99.1453	0.685377	0.327351
YDL132W	CDC53	109.18	72.4601	75.1587	62.2387	0.591449	0.272127
YDL133C-A	RPL41B	410.241	936.289	4229.69	4042.21	-1.19048	0.0654069
YDL133W	SRF1	30.9307	27.4218	26.933	28.3444	0.173716	-0.0736871
YDL134C	PPH21	93.0408	88.6035	98.8753	115.296	0.0704993	-0.221657
YDL135C	RDI1	159.401	104.973	123.592	122.89	0.602644	0.00821444
YDL136W	RPL35B	55.8841	101.868	994.953	950.735	-0.866196	0.0655863
YDL137W	ARF2	568.77	334.897	372.715	398.093	0.764128	-0.0950305
YDL138W	RGT2	34.9033	17.9867	14.7667	11.0331	0.956432	0.420502
YDL139C	SCM3	15.2397	8.14849	19.6946	25.5369	0.903228	-0.374784
YDL140C	RPO21	192.964	152.809	65.3194	57.6302	0.3366	0.180685
YDL141W	BPL1	52.3654	39.3933	29.4881	26.5319	0.410663	0.152404
YDL142C	CRD1	30	16.942	23.7791	24.8072	0.824359	-0.0610696
YDL143W	CCT4	168.743	184.496	210.303	204.627	-0.128766	0.0394747
YDL144C		59.7241	41.7062	54.5718	48.2643	0.518051	0.177199
YDL145C	COP1	432.238	322.119	106.457	106.656	0.424231	-0.00269306
YDL146W	LDB17	29.7937	18.8375	21.794	24.0211	0.661399	-0.140374
YDL147W	RPN5	263.793	184.952	199.596	199.811	0.512254	-0.00155552
YDL148C	NOP14	69.1216	73.5714	61.059	63.1415	-0.0900088	-0.0483845
YDL149W	ATG9	19.2596	8.63713	5.98086	6.19625	1.15696	-0.0510422
YDL150W	RPC53	50.7552	54.7622	80.151	75.0432	-0.109625	0.0950004
YDL151C	BUD30	0.197653	0.0659788	2.52699	2.40398	1.5829	0.0719972
YDL153C	SAS10	19.292	26.1512	101.052	104.095	-0.438876	-0.0428015
YDL154W	MSH5	9.64899	6.88023	6.58557	6.14531	0.487922	0.0998216
YDL155W	CLB3	54.4638	48.9934	42.4582	41.3641	0.152711	0.0376655
YDL156W	CMR1	28.4472	16.1082	13.8486	14.2119	0.820489	-0.0373555
YDL157C		117.267	89.0267	105.349	87.1786	0.397483	0.273131
YDL158C		65.1925	38.9474	4.78612	2.79287	0.743177	0.777109
YDL159W	STE7	30.1472	23.5973	19.8688	17.3922	0.353405	0.192069
YDL160C	DHH1	247.002	238.233	54.5177	62.9116	0.0521467	-0.2066
YDL160C-A	MHF2	14.4263	14.7673	49.2561	55.248	-0.0336967	-0.16562
YDL161W	ENT1	59.8619	44.3217	123.695	121.09	0.433626	0.0307005
YDL162C		0.210784	0.322686	0.754996	0.230879	-0.614366	1.70933
YDL164C	CDC9	42.3892	32.9551	30.1851	32.2344	0.363197	-0.0947676
YDL165W	CDC36	64.8424	61.7083	64.4659	73.254	0.0714743	-0.18437
YDL166C	FAP7	28.9424	35.2406	76.788	80.3721	-0.284052	-0.0658138
YDL167C	NRP1	53.25	69.189	46.1832	44.4489	-0.377761	0.055222
YDL168W	SFA1	69.8251	61.6433	69.3302	66.4611	0.179802	0.060974
YDL169C	UGX2	7.66735	1.27165	6.37078	6.84725	2.59202	-0.104056
YDL170W	UGA3	48.2783	18.1563	29.6607	20.6241	1.4109	0.524219
YDL171C	GLT1	203.52	213.668	52.9248	47.5647	-0.0701969	0.154053
YDL172C		1.02351	0.88599	2.35085	3.6819	0.208159	-0.647269
YDL173W	PAR32	129.666	61.0506	104.78	97.8879	1.08672	0.0981674
YDL174C	DLD1	82.6774	42.4018	58.5345	60.5174	0.963366	-0.0480636
YDL175C	AIR2	27.2061	17.8693	37.3881	29.1051	0.606447	0.361306
YDL176W		21.9071	16.0824	14.1991	13.1998	0.445911	0.105291
YDL177C		25.9989	16.0457	19.8112	18.2433	0.696264	0.118951
YDL178W	DLD2	65.0024	46.4069	70.0268	55.2102	0.486154	0.342971
YDL179W	PCL9	27.1214	49.7373	49.1213	60.5307	-0.874894	-0.301319
YDL180W		45.1909	27.6454	23.5695	24.5416	0.708994	-0.0583097
YDL181W	INH1	39.9953	67.1956	19.5736	92.4743	-0.748535	-2.24014
YDL182W	LYS20	27.4034	96.6876	64.5387	100.056	-1.81898	-0.632566
YDL183C		10.2384	7.58771	8.71671	8.61524	0.432253	0.0168938
YDL184C	RPL41A	60.5573	194.107	6652.74	5570.84	-1.68048	0.256055
YDL185C-A		0.952249	0.842098	3.23616	1.62332	0.177351	0.995331
YDL185W	VMA1	744.013	683.463	255.74	262.906	0.122466	-0.0398715
YDL186W		0.180455	0.0460428	0.235928	0.0992906	1.9706	1.24862
YDL187C		12.9426	9.83893	7.64372	8.83079	0.395553	-0.208267
YDL188C	PPH22	112.974	86.8931	73.6769	74.7014	0.378675	-0.0199235
YDL189W	RBS1	45.4793	47.3196	67.8511	71.0267	-0.0572263	-0.0659877
YDL190C	UFD2	97.4542	66.0525	45.5608	43.4683	0.561112	0.0678298
YDL191W	RPL35A	109.242	209.851	781.77	773.529	-0.941843	0.015289
YDL192W	ARF1	533.946	608.628	681.722	719.885	-0.188864	-0.0785815
YDL193W	NUS1	63.99	52.572	57.515	60.6262	0.283552	-0.0760014
YDL194W	SNF3	15.4609	8.70873	9.14602	9.86645	0.828093	-0.109387
YDL195W	SEC31	175.094	150.551	90.1661	87.1804	0.217882	0.0485809
YDL196W		2.46907	1.6795	1.32626	0.87387	0.55594	0.601871
YDL197C	ASF2	26.4822	16.818	32.9089	35.9612	0.655021	-0.127963
YDL198C	GGC1	87.5791	62.96	113.861	91.3136	0.476151	0.318367
YDL199C		18.7966	6.73412	5.50838	5.60669	1.48091	-0.025521
YDL200C	MGT1	28.5568	15.6093	16.6193	16.51	0.871428	0.00951823
YDL201W	TRM8	82.7414	91.8184	71.8152	75.0427	-0.150174	-0.0634214
YDL202W	MRPL11	31.2591	32.0562	48.0213	54.8597	-0.0363259	-0.192071
YDL203C	ACK1	27.4001	25.0774	21.6139	22.8536	0.127796	-0.080462
YDL204W	RTN2	15.4461	11.9671	10.2025	18.3671	0.368171	-0.848206
YDL205C	HEM3	96.3967	94.8229	46.755	53.1989	0.0237473	-0.186274
YDL206W		24.2283	13.5293	8.94894	11.5362	0.840609	-0.366375
YDL207W	GLE1	39.195	32.3774	49.1675	56.0672	0.275683	-0.189452
YDL208W	NHP2	253.316	307.086	579.125	520.357	-0.277705	0.154373
YDL209C	CWC2	17.7839	14.3533	18.1442	14.296	0.309191	0.343893
YDL210W	UGA4	2.63165	1.96893	1.42743	1.81989	0.418556	-0.350428
YDL211C		11.7383	12.9902	9.81528	8.51479	-0.146203	0.205059
YDL212W	SHR3	271.284	267.182	279.789	264.75	0.0219839	0.0797084
YDL213C	NOP6	71.2839	68.9418	200.366	181.669	0.0481967	0.141327
YDL214C	PRR2	5.52494	1.85507	1.82624	1.37058	1.57449	0.414092
YDL215C	GDH2	55.7538	30.3399	17.9629	20.9878	0.877854	-0.224531
YDL216C	RRI1	11.43	6.86687	12.1789	12.9768	0.735096	-0.0915415
YDL217C	TIM22	42.2297	29.6059	47.0393	42.8491	0.512377	0.134602
YDL218W		2.54318	2.81406	2.62575	3.65499	-0.146021	-0.477138
YDL219W	DTD1	67.1153	64.0011	61.3585	62.9235	0.0685443	-0.0363353
YDL220C	CDC13	16.0178	11.3771	9.73549	7.92878	0.493537	0.296156
YDL221W		2.26888	0.536806	1.00629	1.2612	2.07951	-0.325759
YDL222C	FMP45	2.24237	1.74656	3.67433	2.21005	0.360508	0.733401
YDL223C	HBT1	20.0281	8.27178	7.66979	6.19198	1.27576	0.308787
YDL224C	WHI4	55.4347	50.7805	39.2823	36.8059	0.126514	0.0939422
YDL225W	SHS1	77.9792	52.2263	71.5276	70.734	0.578311	0.0160971
YDL226C	GCS1	106.422	103.928	137.563	130.954	0.0342071	0.0710278
YDL227C	HO	2.08158	52.2316	18.5319	35.1355	-4.64918	-0.922916
YDL228C		0.654755	0.858808	27.9674	20.5983	-0.391382	0.441222
YDL229W	SSB1	1130.82	1997.27	1872.84	1732.92	-0.820652	0.112022
YDL230W	PTP1	22.0605	16.4733	31.6719	32.4091	0.421332	-0.0331969
YDL231C	BRE4	38.8028	32.8139	18.5114	21.3348	0.241851	-0.204789
YDL232W	OST4	49.8778	106.023	482.423	421.759	-1.0879	0.19388
YDL233W	MFG1	14.5414	10.3295	16.5775	18.2346	0.493402	-0.137449
YDL234C	GYP7	37.9047	19.0341	24.1024	47.2307	0.993792	-0.970545
YDL235C	YPD1	164.327	142.359	121.762	128.83	0.207035	-0.081402
YDL236W	PHO13	96.0044	92.5036	134.755	152.666	0.0535912	-0.180032
YDL237W	AIM6	125.795	101.38	75.7846	77.2009	0.3113	-0.0267126
YDL238C	GUD1	16.4275	8.72894	7.01388	9.30788	0.912234	-0.408239
YDL239C	ADY3	16.8436	9.58325	4.34581	4.90914	0.81361	-0.175845
YDL240W	LRG1	34.6221	30.2958	16.1822	12.5051	0.192579	0.371897
YDL241W		9.6168	21.3095	33.6877	64.4281	-1.14787	-0.935467
YDL242W		0.21257	0.472763	0.958427	0.346781	-1.15318	1.46664
YDL243C	AAD4	9.23304	6.5512	12.732	13.3066	0.495045	-0.063682
YDL244W	THI13	0.995145	0.446525	2.08481	2.08896	1.15617	-0.00286446
YDL246C	SOR2	0.132088	0.204392	0.0419833	0.113746	-0.62984	-1.43793
YDL247W	MPH2	0.0822404	0.154403	0.381415	0.156673	-0.908781	1.2836
YDL248W	COS7	8.55037	5.6155	19.4211	20.8197	0.606572	-0.100325
YDR001C	NTH1	97.4125	55.3455	38.5652	55.3341	0.815642	-0.520868
YDR002W	YRB1	354.39	399.323	599.857	628.933	-0.172219	-0.0682863
YDR003W	RCR2	53.1634	29.5843	43.1699	49.1536	0.845603	-0.187271
YDR003W-A		48.2887	29.9431	39.2293	46.7382	0.689461	-0.25267
YDR004W	RAD57	22.6386	16.9129	21.2616	24.6083	0.420666	-0.210891
YDR005C	MAF1	53.1319	34.993	49.2798	61.288	0.602514	-0.314608
YDR006C	SOK1	60.4739	47.5116	23.2619	23.0714	0.348033	0.0118585
YDR007W	TRP1	62.3683	45.6137	65.8386	59.3109	0.451345	0.150637
YDR008C		0.529816	1.90722	9.45496	9.3675	-1.8479	0.0134079
YDR009W	GAL3	8.51723	2.46088	3.89004	3.25692	1.79121	0.256279
YDR011W	SNQ2	150.636	123.993	47.6023	42.2212	0.280817	0.173064
YDR012W	RPL4B	400.188	533.87	1112.76	1039.92	-0.415813	0.0976625
YDR013W	PSF1	25.8545	26.1872	25.2128	30.1252	-0.0184419	-0.256813
YDR014W	RAD61	17.3625	11.6612	8.92063	9.93123	0.574257	-0.154827
YDR014W-A	HED1	1.70157	1.51197	2.40406	2.18643	0.170439	0.136897
YDR016C	DAD1	25.7207	27.911	71.7915	71.601	-0.117906	0.00383372
YDR017C	KCS1	50.1651	44.6848	30.3165	37.5835	0.1669	-0.309998
YDR018C		9.32997	1.65157	2.85709	1.30824	2.49803	1.12692
YDR019C	GCV1	46.0435	107.999	20.2728	79.8676	-1.22995	-1.97807
YDR020C	DAS2	24.7987	24.3163	36.5841	33.4077	0.0283417	0.131036
YDR021W	FAL1	21.806	29.5616	19.922	18.811	-0.438997	0.0827847
YDR022C	ATG31	26.7051	19.4548	28.4675	27.5743	0.456989	0.0459916
YDR023W	SES1	631.678	586.539	507.742	535.566	0.106962	-0.0769688
YDR024W	FYV1	112.023	89.0474	0.0822684	0.339369	0.331146	-2.04445
YDR025W	RPS11A	1334.58	1986.42	2889.59	2664.47	-0.573783	0.11702
YDR026C	NSI1	35.5425	25.5096	38.4947	36.82	0.478504	0.0641727
YDR027C	VPS54	35.8824	29.9982	21.8401	27.1119	0.258402	-0.311949
YDR028C	REG1	112.784	73.3696	53.9156	55.5378	0.620305	-0.0427669
YDR030C	RAD28	6.61816	5.35232	7.79245	7.3933	0.306265	0.0758584
YDR031W	MIX14	19.0619	18.8667	18.4124	33.6647	0.0148496	-0.870558
YDR032C	PST2	287.533	161.283	240.384	227.062	0.834131	0.0822569
YDR033W	MRH1	100.873	1830.93	118.029	1823.08	-4.18196	-3.94916
YDR034C	LYS14	57.5611	36.0165	21.5354	25.2287	0.676435	-0.22836
YDR034C-D		1.48362	2.59779	3.35563	5.54891	-0.808161	-0.725623
YDR034W-B		3.3766	1.02871	3.37717	13.1575	1.71474	-1.962
YDR035W	ARO3	330.627	159.251	253.594	217.058	1.05391	0.224441
YDR036C	EHD3	49.2363	48.7109	46.2632	44.6602	0.0154757	0.0508754
YDR037W	KRS1	663.735	639.729	786.292	725.239	0.0531465	0.116608
YDR038C	ENA5	5.0038	4.68977	3.50929	3.40838	0.0935075	0.0420938
YDR040C	ENA1	2.51249	2.73135	3.47147	3.77266	-0.120499	-0.120037
YDR041W	RSM10	51.1351	39.5954	56.6672	69.0419	0.368981	-0.284959
YDR042C		9.58755	7.78818	3.65435	3.88111	0.299874	-0.0868538
YDR043C	NRG1	15.3727	11.8803	15.0352	51.4266	0.37179	-1.77417
YDR044W	HEM13	110.992	120.102	105.132	325.164	-0.113804	-1.62897
YDR045C	RPC11	56.4059	53.3573	120.745	105.007	0.0801612	0.20147
YDR046C	BAP3	65.884	88.0471	60.4685	88.6998	-0.418346	-0.552746
YDR047W	HEM12	64.9591	59.0769	136.231	144.33	0.136938	-0.0833079
YDR048C		0.617786	0.265648	0.585591	0.917652	1.21759	-0.648054
YDR049W	VMS1	31.9493	27.1326	25.8583	31.3495	0.235759	-0.277813
YDR050C	TPI1	1907.13	2462.69	4626.68	4931.92	-0.368832	-0.0921708
YDR051C	DET1	55.1783	40.6514	58.228	66.3863	0.440798	-0.189173
YDR052C	DBF4	41.8596	34.6367	46.7753	43.7741	0.273259	0.095672
YDR054C	CDC34	145.397	91.5095	142.665	151.505	0.667999	-0.0867378
YDR055W	PST1	38.7017	136.813	104.304	216.022	-1.82174	-1.05038
YDR056C	EMC10	127.866	111.16	154.278	161.902	0.202001	-0.0695809
YDR057W	YOS9	36.3022	23.7767	30.026	31.4107	0.610507	-0.0650413
YDR058C	TGL2	18.1815	8.19515	15.197	13.8502	1.14963	0.133888
YDR059C	UBC5	106.315	27.2051	44.8339	29.6789	1.9664	0.595152
YDR060W	MAK21	120.326	154.649	82.6134	79.9187	-0.362044	0.0478431
YDR061W		37.802	31.7633	26.1522	35.9906	0.251099	-0.460688
YDR062W	LCB2	179.455	194.639	87.3516	112.561	-0.117179	-0.365797
YDR063W	AIM7	126.228	91.1486	158.322	191.406	0.469739	-0.273777
YDR064W	RPS13	2097.82	3454.96	3270.73	3036.09	-0.719782	0.107401
YDR065W	RRG1	21.6212	17.1248	15.963	21.3381	0.336363	-0.418696
YDR066C	RTR2	9.5187	8.41386	10.9969	11.5291	0.177998	-0.0681788
YDR067C	OCA6	37.8488	26.513	45.7421	51.2122	0.513546	-0.162965
YDR068W	DOS2	49.1099	30.4194	96.3203	93.3031	0.69102	0.0459153
YDR069C	DOA4	21.5512	16.0084	12.0961	15.4297	0.42894	-0.35117
YDR070C	FMP16	6.5147	3.16649	12.7967	32.3039	1.04081	-1.33594
YDR071C	PAA1	287.323	224.618	376.761	359.084	0.355202	0.0693287
YDR072C	IPT1	60.5226	105.225	49.8139	65.4467	-0.797935	-0.39377
YDR073W	SNF11	49.3527	46.0334	83.6841	79.5992	0.100447	0.0721991
YDR074W	TPS2	103.738	51.3579	49.4132	125.734	1.01428	-1.34741
YDR075W	PPH3	42.8182	39.7718	31.3114	33.2788	0.106479	-0.0879164
YDR076W	RAD55	10.8357	7.83481	8.65004	7.36632	0.467822	0.231763
YDR077W	SED1	116.273	1237.21	276.126	3847.23	-3.4115	-3.80042
YDR078C	SHU2	12.951	8.37539	17.7823	11.421	0.628837	0.638753
YDR079C-A	TFB5	12.2079	14.4203	52.1776	45.3593	-0.240285	0.202033
YDR079W	PET100	39.3652	25.7469	55.3039	53.0447	0.612524	0.0601718
YDR080W	VPS41	31.0602	17.7787	17.1978	18.8357	0.80492	-0.13124
YDR081C	PDC2	39.4627	31.1813	26.8296	24.9338	0.339808	0.105721
YDR082W	STN1	17.7533	13.4767	14.4472	16.2031	0.397619	-0.165478
YDR083W	RRP8	40.7668	55.7064	66.3216	70.5055	-0.45045	-0.0882569
YDR084C	TVP23	85.7952	68.6521	68.9659	69.7905	0.321593	-0.0171464
YDR085C	AFR1	14.9552	7.47759	6.46654	9.94385	1.00001	-0.62081
YDR086C	SSS1	502.252	423.002	885.333	798.41	0.247749	0.149092
YDR087C	RRP1	55.901	76.8057	105.083	91.6288	-0.458341	0.19765
YDR088C	SLU7	31.9248	17.5653	27.3465	28.7359	0.861948	-0.0714988
YDR089W	VTC5	21.2426	46.7567	8.0761	19.1378	-1.13821	-1.2447
YDR090C	ILT1	51.1516	32.8153	37.0116	30.9344	0.640412	0.258766
YDR091C	RLI1	164.002	218.54	121.139	120.858	-0.414183	0.00334789
YDR092W	UBC13	142.984	109.143	248.317	190.466	0.389624	0.38265
YDR093W	DNF2	78.7515	62.7849	24.3186	22.7738	0.326891	0.0946828
YDR095C		0.441964	0.18686	1.17704	0.400363	1.24197	1.55578
YDR096W	GIS1	35.9332	21.689	13.3493	18.2496	0.728349	-0.451101
YDR097C	MSH6	50.3375	39.609	20.8052	18.4963	0.345805	0.169705
YDR098C	GRX3	165.398	112.405	192.091	163.116	0.557236	0.235892
YDR098C-B		0.185661	0.353521	0.307911	0.233821	-0.929123	0.397106
YDR099W	BMH2	819.755	493.961	465.884	427.144	0.730795	0.125247
YDR100W	TVP15	137.749	82.2747	117.123	102.921	0.74352	0.186487
YDR101C	ARX1	102.015	150.88	71.7551	67.0988	-0.564625	0.0967951
YDR102C		2.40517	2.12562	1.08951	0.988283	0.178251	0.140688
YDR103W	STE5	45.2464	38.4864	22.4768	22.732	0.233454	-0.016288
YDR104C	SPO71	15.7178	9.78678	6.13968	5.92969	0.683494	0.0502068
YDR105C	TMS1	68.0059	47.7118	59.3592	54.7071	0.511314	0.117743
YDR106W	ARP10	2.07187	2.14978	3.30144	2.59287	-0.0532541	0.348545
YDR107C	TMN2	44.9857	30.7663	12.6372	14.9701	0.548115	-0.244406
YDR108W	TRS85	22.7304	19.4204	16.4957	15.9978	0.227048	0.0442155
YDR109C		22.0912	13.8343	13.4882	14.353	0.675215	-0.0896514
YDR110W	FOB1	27.1906	26.416	25.8129	25.6547	0.0416963	0.00886577
YDR111C	ALT2	57.8605	22.8139	108.379	43.7352	1.34266	1.30921
YDR113C	PDS1	29.4806	25.1012	36.8322	43.5059	0.23201	-0.240242
YDR114C		0.117049	0.149437	0.294302	0.680983	-0.352432	-1.21032
YDR115W	MRX14	41.8437	42.8091	70.0792	81.0487	-0.032909	-0.209802
YDR116C	MRPL1	31.1683	34.5002	48.4764	61.0485	-0.146524	-0.332674
YDR117C	TMA64	53.251	43.5655	37.7117	39.7114	0.289624	-0.0745399
YDR118W	APC4	16.9736	12.2211	9.01978	9.74088	0.47391	-0.110959
YDR118W-A		9.3443	7.65667	1.1826	0.701925	0.28737	0.752576
YDR119W	VBA4	117.19	128.542	53.1563	64.2278	-0.133391	-0.272958
YDR119W-A	COX26	0.550824	4.19737	1.13704	22.6957	-2.92982	-4.31906
YDR120C	TRM1	65.3829	79.8661	87.531	77.1829	-0.288671	0.181513
YDR121W	DPB4	53.7203	44.3336	88.4691	88.1299	0.277065	0.00554233
YDR122W	KIN1	67.9769	38.5585	30.0971	29.3924	0.817996	0.0341829
YDR123C	INO2	30.7316	20.8498	30.0297	28.596	0.559689	0.0705769
YDR124W		4.57224	3.3877	5.50515	6.53043	0.432597	-0.246397
YDR125C	ECM18	14.3058	6.97826	5.86212	9.07765	1.03566	-0.630896
YDR126W	SWF1	17.7634	12.1692	25.2593	16.7628	0.545674	0.591551
YDR127W	ARO1	217.409	142.157	78.6344	49.253	0.612921	0.674947
YDR128W	MTC5	37.5956	26.6887	17.7083	15.067	0.494336	0.233025
YDR129C	SAC6	272.299	196.494	186.086	214.238	0.470708	-0.203247
YDR130C	FIN1	28.3761	19.4685	29.4656	33.7612	0.543537	-0.196333
YDR131C		20.0009	11.9248	13.178	16.0074	0.746096	-0.280603
YDR132C	MRX16	24.9875	10.4775	22.6324	18.3706	1.25391	0.300988
YDR133C		73.3305	130.973	0.664991	1.70967	-0.836788	-1.36231
YDR134C	CCW22	78.2746	165.047	173.328	387.323	-1.07626	-1.16003
YDR135C	YCF1	145.009	120.18	44.6183	38.525	0.270946	0.21184
YDR136C	VPS61	0.393979	1.08927	0.314765	0.285829	-1.46718	0.139119
YDR137W	RGP1	31.3698	24.4663	32.2958	37.18	0.358577	-0.203178
YDR138W	HPR1	44.9433	31.4321	24.9997	25.9337	0.515866	-0.0529178
YDR139C	RUB1	112.186	93.388	217.948	194.777	0.264581	0.16216
YDR140W	MTQ2	49.2511	36.2903	44.4795	44.7451	0.440572	-0.00859146
YDR141C	DOP1	67.3664	42.5181	21.5313	21.2142	0.663953	0.0214041
YDR142C	PEX7	31.9709	22.5629	14.9039	16.2611	0.502808	-0.125728
YDR143C	SAN1	62.6643	56.0934	39.6598	33.3986	0.159813	0.24789
YDR144C	MKC7	134.417	116.327	80.3916	63.5705	0.208534	0.338687
YDR145W	TAF12	61.8164	48.134	93.2277	88.0739	0.360932	0.0820447
YDR146C	SWI5	50.8389	44.6455	43.017	50.1832	0.187417	-0.222297
YDR147W	EKI1	37.388	26.6662	25.3625	25.092	0.487563	0.0154724
YDR148C	KGD2	124.199	88.8874	103.091	113.431	0.482604	-0.137894
YDR149C		0.0500928	0.216947	0.309797	0.348289	-2.11467	-0.168964
YDR150W	NUM1	61.0509	52.652	24.1735	21.3134	0.213523	0.181667
YDR151C	CTH1	73.2418	43.513	64.8734	72.6757	0.75122	-0.163846
YDR152W	GIR2	108.712	106.973	142.248	148.71	0.0232577	-0.0640921
YDR153C	ENT5	74.9143	56.67	54.9774	63.7224	0.402657	-0.212962
YDR154C		202.86	343.242	5.61503	8.41834	-0.758739	-0.584242
YDR155C	CPR1	854.004	999.594	950.149	1239.7	-0.227099	-0.383764
YDR156W	RPA14	51.9135	48.3323	59.9424	44.5438	0.103122	0.428351
YDR157W		18.8501	19.9759	0.792847	0.407627	-0.0836904	0.959794
YDR158W	HOM2	761.086	424.071	629.185	483.263	0.843755	0.380676
YDR159W	SAC3	37.1906	29.8708	18.2826	18.0465	0.316203	0.0187569
YDR160W	SSY1	22.2053	17.2285	15.861	17.2638	0.366105	-0.122266
YDR161W	ACL4	63.93	77.4454	90.1997	91.9001	-0.276687	-0.0269444
YDR162C	NBP2	35.4128	19.4876	51.7551	57.8783	0.861713	-0.161322
YDR163W	CWC15	21.6465	18.3753	52.8888	53.4996	0.236369	-0.0165658
YDR164C	SEC1	51.4232	36.8976	41.8357	37.1963	0.478891	0.169575
YDR165W	TRM82	76.4301	108.537	75.5935	78.4109	-0.505968	-0.0527913
YDR166C	SEC5	44.5676	37.6195	22.363	23.9212	0.244512	-0.09718
YDR167W	TAF10	38.8278	33.9557	96.5593	92.6145	0.193434	0.0601774
YDR168W	CDC37	121.536	84.0412	81.0737	88.1656	0.532217	-0.120981
YDR169C	STB3	50.8898	27.959	36.964	39.0032	0.864062	-0.0774717
YDR169C-A		5.84114	1.62772	3.28647	2.47457	1.8434	0.409361
YDR170C	SEC7	152.285	137.519	38.6482	38.6894	0.147149	-0.0015376
YDR170W-A		6.23445	3.63292	9.43177	8.99705	0.779134	0.0680757
YDR171W	HSP42	83.2519	18.4051	129.657	364.726	2.17738	-1.49212
YDR172W	SUP35	226.183	263.173	186.223	211.069	-0.218519	-0.180678
YDR173C	ARG82	11.6557	10.7464	15.9783	17.0239	0.117183	-0.091448
YDR174W	HMO1	183.724	222.17	273.217	319.741	-0.274124	-0.226855
YDR175C	RSM24	34.532	31.1042	34.2816	45.2169	0.150823	-0.399428
YDR176W	NGG1	39.8266	30.465	39.7067	42.668	0.386578	-0.103774
YDR177W	UBC1	139.79	86.8221	189.491	161.073	0.687127	0.234413
YDR178W	SDH4	152.443	83.8374	115.085	141.296	0.862603	-0.296029
YDR179C	CSN9	17.085	13.3662	11.1252	13.1697	0.354138	-0.243394
YDR179W-A	NVJ3	18.0687	18.0045	11.1357	12.9116	0.00513507	-0.213477
YDR180W	SCC2	29.188	26.6656	8.14358	7.19975	0.130392	0.177716
YDR181C	SAS4	27.6083	17.979	23.0596	22.0252	0.618788	0.0662155
YDR182W	CDC1	93.7392	68.2741	74.5252	70.9144	0.457313	0.0716503
YDR182W-A		28.1401	25.4429	5.65166	2.41461	0.145367	1.22689
YDR183C-A		38.7379	64.2871	0.850139	0.316825	-0.730785	1.42401
YDR183W	PLP1	22.3326	15.5459	23.2286	25.7668	0.522614	-0.149608
YDR184C	ATC1	37.7535	58.8774	29.3397	36.5413	-0.641102	-0.316675
YDR185C	UPS3	12.9037	7.60051	17.1087	20.4556	0.763619	-0.257768
YDR186C	SND1	110.848	54.7236	46.4964	51.0156	1.01835	-0.133819
YDR188W	CCT6	134.803	147.261	193.149	185.421	-0.12752	0.0589102
YDR189W	SLY1	84.9552	78.6311	82.4548	84.1003	0.111603	-0.0285061
YDR190C	RVB1	120.401	120.696	156.879	167.602	-0.00353188	-0.0953876
YDR191W	HST4	18.519	9.39117	9.449	10.1038	0.979632	-0.0966656
YDR192C	NUP42	34.0491	23.224	35.5507	29.9407	0.552001	0.247768
YDR194C	MSS116	93.8324	117.381	47.4523	62.7648	-0.323036	-0.403478
YDR195W	REF2	25.3199	18.8092	24.9755	20.1451	0.428833	0.310083
YDR196C	CAB5	43.4795	37.2922	46.0401	69.0239	0.221462	-0.584205
YDR197W	CBS2	24.2074	20.7213	22.9706	24.0326	0.224333	-0.0652092
YDR198C	RKM2	23.3271	22.5416	22.8471	22.7173	0.0494215	0.00821608
YDR199W		0.0969008	0.667097	1.91243	1.34666	-2.78332	0.506019
YDR200C	VPS64	30.7091	20.532	25.7872	25.4958	0.580794	0.016392
YDR201W	SPC19	25.8772	26.2195	31.3778	38.1847	-0.0189579	-0.283251
YDR202C	RAV2	41.062	29.2497	37.4465	40.7977	0.489383	-0.123657
YDR204W	COQ4	52.5858	32.4713	52.0891	50.9422	0.695509	0.0321195
YDR205W	MSC2	42.2778	35.4144	22.037	19.2816	0.255564	0.192702
YDR206W	EBS1	53.4208	50.7582	41.6625	44.7305	0.0737588	-0.10251
YDR207C	UME6	21.5386	19.4706	31.54	29.1602	0.145625	0.113182
YDR208W	MSS4	82.6706	64.1169	35.3332	39.6959	0.366671	-0.167966
YDR209C		0.373958	0.185506	3.91376	5.26948	1.01141	-0.429107
YDR210C-D		0.427629	1.23058	0.572687	0.865859	-1.52491	-0.596387
YDR210W		80.778	128.671	304.762	403.325	-0.671651	-0.404261
YDR210W-B		0.532245	0.46464	0.654232	0.664759	0.195979	-0.0230303
YDR211W	GCD6	102.815	106.744	87.9867	83.5714	-0.0541166	0.0742766
YDR212W	TCP1	201.834	204.029	134.907	136.533	-0.0156089	-0.0172826
YDR213W	UPC2	28.5955	19.2769	16.0953	18.5902	0.568912	-0.207898
YDR214W	AHA1	182.105	136.618	183.207	130.713	0.41462	0.487072
YDR216W	ADR1	14.1884	16.0849	5.49595	4.91919	-0.180993	0.159948
YDR217C	RAD9	41.8617	27.0528	15.5285	13.3282	0.629851	0.220438
YDR218C	SPR28	0.512058	0.339745	0.271539	0.193087	0.591857	0.491907
YDR219C	MFB1	41.1764	26.9756	27.5996	33.6891	0.610161	-0.287634
YDR220C		0.376584	0.154012	7.17086	7.96575	1.28993	-0.151664
YDR221W	GTB1	60.1902	43.4077	27.8071	30.5411	0.471578	-0.1353
YDR222W		11.8757	25.0832	4.4635	20.6971	-1.07871	-2.21318
YDR223W	CRF1	4.04195	2.24522	1.78196	1.25646	0.848194	0.504101
YDR224C	HTB1	684.272	944.811	1288.52	1464.91	-0.465456	-0.185096
YDR225W	HTA1	399.089	776.955	634.606	815.343	-0.96112	-0.361545
YDR226W	ADK1	865.403	803.898	1027.07	884.722	0.10636	0.215245
YDR227W	SIR4	27.6831	21.9587	12.124	11.3336	0.334211	0.0972686
YDR228C	PCF11	40.4263	33.4944	31.9233	29.3165	0.271372	0.122898
YDR229W	IVY1	32.8825	20.7193	38.4354	46.0903	0.666345	-0.262027
YDR230W		0.101913	0.110344	0.500707	0.94458	-0.114669	-0.915707
YDR231C	COX20	18.5739	17.6154	19.7787	42.9126	0.0764463	-1.11745
YDR232W	HEM1	164.134	173.334	57.1408	63.4043	-0.0786796	-0.150059
YDR233C	RTN1	787.332	803.343	724.051	722.874	-0.029044	0.00234818
YDR234W	LYS4	61.2154	80.0935	75.915	80.169	-0.38779	-0.0786599
YDR235W	PRP42	33.2409	26.743	24.3517	28.4161	0.313798	-0.222688
YDR236C	FMN1	45.2932	40.1192	45.3476	47.9095	0.175003	-0.0792844
YDR237W	MRPL7	45.656	47.5734	41.4917	55.4313	-0.0593497	-0.417877
YDR238C	SEC26	253.896	213.791	103.674	103.039	0.248035	0.00886056
YDR239C		28.754	22.0895	21.0392	19.8458	0.380404	0.0842469
YDR240C	SNU56	21.2084	19.6093	17.4493	17.1196	0.113099	0.0275234
YDR241W	BUD26	2.45971	2.00998	15.1108	17.9395	0.291308	-0.247558
YDR242W	AMD2	16.5099	7.35498	8.32743	9.87496	1.16654	-0.245903
YDR243C	PRP28	21.0064	20.1823	14.9176	15.3542	0.0577395	-0.0416226
YDR244W	PEX5	27.7112	21.8211	25.4584	26.5899	0.344742	-0.0627397
YDR245W	MNN10	106.892	117.961	109.24	117.68	-0.142159	-0.107368
YDR246W	TRS23	38.3693	26.3037	88.9618	91.8065	0.544686	-0.0454103
YDR246W-A		7.53053	4.09468	9.6067	6.95546	0.878998	0.465895
YDR247W	VHS1	24.9778	21.0392	12.2584	32.0775	0.247569	-1.38778
YDR248C		44.8226	30.4159	30.2704	38.5831	0.559399	-0.350063
YDR249C		21.6945	17.9436	9.0462	11.457	0.273855	-0.340846
YDR251W	PAM1	73.0219	62.5273	55.6546	64.8795	0.223842	-0.221262
YDR252W	BTT1	15.6825	12.6868	22.1293	20.43	0.305829	0.115273
YDR253C	MET32	17.1532	3.68163	11.3097	5.06212	2.22006	1.15975
YDR254W	CHL4	25.4629	12.3981	14.5768	16.1967	1.03828	-0.152028
YDR255C	RMD5	29.9322	14.2131	14.2954	19.782	1.07448	-0.46864
YDR256C	CTA1	2.23611	3.36555	2.61202	3.95169	-0.58985	-0.597301
YDR257C	RKM4	32.9547	31.0704	27.71	37.0876	0.0849435	-0.42053
YDR258C	HSP78	105.82	25.9031	58.5638	49.3979	2.03042	0.245558
YDR259C	YAP6	18.6639	6.2548	9.16295	7.55061	1.57721	0.279219
YDR260C	SWM1	36.8572	25.0071	75.2555	66.743	0.559607	0.173181
YDR261C	EXG2	81.5196	79.3528	62.5607	61.8299	0.0388667	0.0169513
YDR261C-D		1.69454	20.8083	4.93816	16.0734	-3.6182	-1.70263
YDR261W-B		0.965365	1.2344	2.09633	1.80017	-0.354665	0.219727
YDR262W		73.2752	50.808	53.8857	67.9142	0.52827	-0.33381
YDR263C	DIN7	16.3677	12.79	8.82871	7.29615	0.355838	0.275067
YDR264C	AKR1	196.499	117.413	73.0403	62.8954	0.74293	0.215738
YDR265W	PEX10	21.7797	16.6188	24.6994	29.1088	0.390164	-0.236981
YDR266C	HEL2	65.9246	70.1157	56.1454	63.2601	-0.0889206	-0.172127
YDR267C	CIA1	35.8792	29.0952	70.2914	71.0576	0.302366	-0.0156392
YDR268W	MSW1	25.1366	19.6442	16.9264	18.0357	0.355689	-0.0915791
YDR270W	CCC2	32.7188	15.954	7.02763	5.5029	1.0362	0.352847
YDR271C		0.202285	0.553113	1.87361	2.87375	-1.45119	-0.617113
YDR272W	GLO2	82.5042	49.8369	87.2508	96.199	0.727255	-0.140855
YDR273W	DON1	6.22476	4.25628	10.5114	8.90401	0.548427	0.239427
YDR275W	BSC2	26.7913	21.6701	21.1119	27.9513	0.30606	-0.404859
YDR276C	PMP3	827.409	752.998	1432.76	1802.74	0.135955	-0.331394
YDR277C	MTH1	6.3535	8.17012	4.21469	22.4687	-0.362805	-2.41442
YDR279W	RNH202	39.775	34.5714	36.9664	34.6299	0.202285	0.0941964
YDR280W	RRP45	50.9988	57.3702	66.0297	78.0233	-0.16984	-0.240791
YDR281C	PHM6	7.04036	43.7461	5.64192	31.6505	-2.63543	-2.48797
YDR282C	MRX10	15.0272	10.0095	10.986	16.4178	0.586208	-0.579594
YDR283C	GCN2	44.8315	31.2329	15.1399	13.7398	0.521445	0.140002
YDR284C	DPP1	107.356	86.6248	94.7547	90.9885	0.309549	0.0585141
YDR285W	ZIP1	6.4262	5.63239	6.74666	8.02825	0.190217	-0.250912
YDR286C	MGP12	16.3837	19.9237	19.7824	22.8715	-0.282226	-0.209336
YDR287W	INM2	37.5488	22.7438	36.9589	41.8378	0.723295	-0.178884
YDR288W	NSE3	29.9375	24.4603	25.975	31.4156	0.291515	-0.274361
YDR289C	RTT103	26.0376	18.5567	30.7527	37.7465	0.488657	-0.295627
YDR291W	HRQ1	25.4076	20.2439	13.5027	16.2303	0.327774	-0.265447
YDR292C	SRP101	98.8231	86.6822	97.9596	100.046	0.189113	-0.030404
YDR293C	SSD1	187.347	111.844	68.0092	64.6976	0.744221	0.0720187
YDR294C	DPL1	98.815	86.9004	80.463	88.3863	0.185367	-0.135497
YDR295C	HDA2	31.5512	19.7444	24.6468	27.3312	0.676254	-0.149147
YDR296W	MHR1	43.937	36.7181	71.1784	86.0807	0.258944	-0.274251
YDR297W	SUR2	135.38	141.576	181.773	238.978	-0.0645616	-0.394743
YDR298C	ATP5	227.574	166.068	149.835	187.762	0.454559	-0.325527
YDR299W	BFR2	44.7539	56.7266	56.2955	49.9447	-0.34201	0.172688
YDR300C	PRO1	93.3631	78.7529	79.2539	83.8198	0.24552	-0.0808084
YDR301W	CFT1	41.5564	35.094	14.2229	14.723	0.243847	-0.049858
YDR302W	GPI11	56.9407	70.248	40.8803	52.8902	-0.302997	-0.371593
YDR303C	RSC3	65.1865	63.4111	24.8579	25.3262	0.0398368	-0.0269223
YDR304C	CPR5	533.136	342.378	455.586	414.318	0.638914	0.136983
YDR305C	HNT2	39.7376	25.451	43.854	36.5379	0.642783	0.263313
YDR306C		35.3552	19.616	28.2943	28.0896	0.84989	0.0104748
YDR307W	PMT7	50.1456	38.2797	24.7992	26.9838	0.389546	-0.121801
YDR308C	SRB7	71.3427	49.1857	70.9017	74.0472	0.536528	-0.0626247
YDR309C	GIC2	129.444	90.7264	113.196	100.235	0.512732	0.175436
YDR310C	SUM1	50.7131	48.4483	37.656	37.8445	0.0659121	-0.00720512
YDR311W	TFB1	43.5082	29.9667	24.0217	30.4318	0.537927	-0.341239
YDR312W	SSF2	42.6216	35.015	38.7092	33.2388	0.283614	0.219809
YDR313C	PIB1	39.6158	25.7488	17.7427	21.8005	0.621571	-0.297137
YDR314C	RAD34	17.8968	11.8408	8.66428	10.7835	0.595932	-0.315675
YDR315C	IPK1	17.0587	11.8849	11.9237	12.3188	0.521376	-0.0470231
YDR316W	OMS1	14.8854	11.3628	20.7269	23.9426	0.389575	-0.208075
YDR317W	HIM1	5.67112	3.11798	1.88103	2.10892	0.863022	-0.164983
YDR318W	MCM21	14.6674	11.1229	15.4173	19.6349	0.399079	-0.348875
YDR319C	YFT2	39.1983	24.8583	29.2146	32.6395	0.657064	-0.159928
YDR320C	SWA2	32.0917	26.0672	21.697	22.0689	0.299964	-0.0245175
YDR320C-A	DAD4	103.154	87.1414	82.8631	80.9878	0.243368	0.0330256
YDR320W-B		6.76918	5.35763	7.20393	6.24091	0.337386	0.207028
YDR321W	ASP1	163.247	202.682	170.466	149.114	-0.312165	0.193069
YDR322C-A	TIM11	53.1065	70.9381	114.915	162.118	-0.417673	-0.496476
YDR322W	MRPL35	40.2701	38.8838	36.174	46.97	0.0505396	-0.376786
YDR323C	PEP7	13.3222	9.25355	8.7118	10.5325	0.525756	-0.273801
YDR324C	UTP4	55.223	78.4691	60.3472	61.5059	-0.506855	-0.0274379
YDR325W	YCG1	29.7649	26.1812	12.7842	12.9895	0.185083	-0.022977
YDR326C	YSP2	114.481	88.3604	23.9276	22.3104	0.373638	0.100959
YDR327W		0.351786	0.138469	3.42878	2.3936	1.34513	0.518512
YDR328C	SKP1	246.37	162.134	429.973	399.152	0.603642	0.107307
YDR329C	PEX3	51.5876	35.5633	53.5153	50.8503	0.536636	0.0736938
YDR330W	UBX5	32.4726	24.1932	32.7803	33.3558	0.424623	-0.0251053
YDR331W	GPI8	65.3207	69.678	31.3479	38.6604	-0.0931629	-0.302487
YDR332W	IRC3	16.7381	12.7428	11.4907	14.5922	0.393454	-0.344732
YDR333C	RQC1	52.1536	42.8713	42.98	40.5521	0.282754	0.0838892
YDR334W	SWR1	37.618	29.333	16.6954	17.0254	0.358895	-0.0282383
YDR335W	MSN5	61.7666	42.1053	33.8184	31.6746	0.552824	0.0944805
YDR336W	MRX8	15.3868	14.6706	21.2067	24.9766	0.0687657	-0.236058
YDR337W	MRPS28	45.3447	38.6208	41.1417	51.5577	0.231557	-0.325589
YDR338C		27.8526	18.6167	17.6907	17.2006	0.581215	0.0405392
YDR339C	FCF1	73.4492	84.7537	85.0993	105.553	-0.206528	-0.310745
YDR341C		317	283.661	247.851	245.908	0.160312	0.0113569
YDR342C	HXT7	1.70008	13.2027	0.362592	8.72372	-2.95716	-4.58853
YDR343C	HXT6	1.1452	0.622994	1.50357	2.08457	0.878314	-0.471356
YDR344C		12.7834	12.5703	11.2927	11.4623	0.0242445	-0.0215069
YDR345C	HXT3	148.836	460.033	567.245	456.892	-1.62802	0.312119
YDR346C	SVF1	177.094	176.128	172.053	153.562	0.00788732	0.164026
YDR347W	MRP1	64.2018	70.8518	40.8742	48.3627	-0.142191	-0.242703
YDR348C	PAL1	73.7944	63.0096	95.406	101.362	0.22794	-0.0873624
YDR349C	YPS7	126.114	80.6248	93.9873	72.872	0.645438	0.367102
YDR350C	ATP22	32.4633	20.3553	16.9993	18.1436	0.673407	-0.0939783
YDR351W	SBE2	46.7421	36.1295	21.1642	21.4363	0.371545	-0.018432
YDR352W	YPQ2	40.8645	52.4156	46.7047	51.6794	-0.359148	-0.146022
YDR353W	TRR1	445.284	414.692	459.566	383.009	0.102686	0.262894
YDR354C-A		0.24629	0.581105	0.590781	1.1427	-1.23844	-0.951754
YDR354W	TRP4	106.756	69.0864	57.4907	53.0484	0.627846	0.11602
YDR356W	SPC110	26.9618	25.2865	15.8519	15.5127	0.0925477	0.0312039
YDR357C	CNL1	86.9491	48.2306	47.5935	46.0753	0.850221	0.0467723
YDR358W	GGA1	34.339	13.7153	29.1872	34.7996	1.32406	-0.253735
YDR359C	EAF1	37.0827	29.1396	19.5826	21.4225	0.347764	-0.129554
YDR360W	OPI7	0.091458	0.368916	0.831727	0.473259	-2.01211	0.813482
YDR361C	BCP1	52.9118	76.4787	79.2704	92.0745	-0.531467	-0.216019
YDR362C	TFC6	21.7766	18.3999	23.8429	24.2754	0.24308	-0.0259348
YDR363W	ESC2	23.522	17.9572	23.3441	32.3036	0.389448	-0.468639
YDR363W-A	SEM1	300.662	181.594	262.109	280.143	0.727428	-0.0959947
YDR364C	CDC40	29.8818	26.072	24.1943	27.7523	0.196763	-0.197938
YDR365C	ESF1	103.894	120.391	117.994	141.526	-0.212617	-0.262358
YDR365W-B		0.0293829	1.03099	0.465315	1.91565	-5.1329	-2.04156
YDR366C		0.576612	1.01413	0.614041	0.721038	-0.814562	-0.231741
YDR367W	KEI1	98.1521	79.8394	48.7402	39.4241	0.297918	0.306033
YDR368W	YPR1	110.865	102.141	137.347	145.677	0.118246	-0.0849509
YDR369C	XRS2	15.4166	9.59142	8.37874	9.57222	0.684666	-0.192121
YDR370C	DXO1	28.6423	25.4925	22.8193	24.3717	0.168076	-0.0949496
YDR371W	CTS2	27.784	16.03	17.2249	19.5036	0.793477	-0.179249
YDR372C	VPS74	154.339	129.834	176.585	170.302	0.24944	0.0522639
YDR373W	FRQ1	116.701	90.1143	69.7936	81.2511	0.37299	-0.219293
YDR374C	PHO92	0.245114	0.314264	0.296013	0.357327	-0.358525	-0.271585
YDR374W-A	WIP1	31.3689	17.6591	32.2175	37.2478	0.828926	-0.20931
YDR375C	BCS1	25.2916	26.1108	24.261	28.6627	-0.0459871	-0.240534
YDR376W	ARH1	39.9171	33.2302	26.2068	30.7173	0.264512	-0.229114
YDR377W	ATP17	157.355	147.68	134.865	199.343	0.0915496	-0.563737
YDR378C	LSM6	106.365	106.124	235.403	212.928	0.00328125	0.144763
YDR379C-A	SDH6	35.0305	18.8325	24.3895	30.4501	0.895389	-0.320187
YDR379W	RGA2	32.5125	20.3849	19.0622	20.1586	0.673494	-0.0806782
YDR380W	ARO10	1.76571	28.7496	1.75224	33.5643	-4.02522	-4.25966
YDR381C-A	COI1	31.2555	15.7298	52.2741	60.8637	0.99061	-0.219487
YDR381W	YRA1	315.172	326.415	303.529	443.558	-0.050569	-0.547286
YDR382W	RPP2B	1594.55	2898.01	4049.43	3537.44	-0.86191	0.195012
YDR383C	NKP1	17.0154	9.78579	23.9611	24.9021	0.798082	-0.0555745
YDR384C	ATO3	26.1102	70.5148	36.4938	63.2692	-1.43331	-0.793853
YDR385W	EFT2	105.368	157.75	598.757	509.232	-0.582202	0.233649
YDR386W	MUS81	15.3285	8.82165	12.1185	14.29	0.797094	-0.237794
YDR387C	CIN10	25.9421	18.1223	22.258	26.4464	0.51753	-0.248749
YDR388W	RVS167	147.216	112.796	230.865	208.742	0.384222	0.145327
YDR389W	SAC7	92.6302	74.0968	34.0765	33.2991	0.322072	0.0332939
YDR390C	UBA2	51.3586	43.2593	57.6457	55.638	0.247593	0.0511426
YDR391C		49.6014	22.7092	52.7667	71.3047	1.1271	-0.43437
YDR392W	SPT3	28.0016	19.2686	53.6939	49.618	0.539255	0.113896
YDR393W	SHE9	23.7579	21.786	17.6488	20.7243	0.125004	-0.231752
YDR394W	RPT3	189.849	145.158	210.252	212.18	0.38723	-0.013166
YDR395W	SXM1	143.705	152.761	78.8361	75.7817	-0.0881637	0.0570072
YDR396W		3.11109	4.6869	1.95157	2.45858	-0.591214	-0.333186
YDR397C	NCB2	63.562	64.0261	144.159	131.593	-0.0104959	0.131584
YDR398W	UTP5	60.7662	86.9218	92.4768	85.8656	-0.516447	0.107011
YDR399W	HPT1	225.047	393.631	491.881	467.101	-0.80662	0.0745758
YDR400W	URH1	65.4441	49.0011	42.52	45.9838	0.417448	-0.112982
YDR401W		3.69753	3.37075	0.961279	1.45294	0.133493	-0.595946
YDR402C	DIT2	1.37333	0.944317	0.512446	0.502894	0.540333	0.0271456
YDR403W	DIT1	3.97036	1.38784	2.22936	1.3777	1.51642	0.694373
YDR404C	RPB7	138.195	145.671	180.894	174.085	-0.0760077	0.0553514
YDR405W	MRP20	23.8602	18.6467	41.7071	45.2522	0.355688	-0.117694
YDR406W	PDR15	15.0762	15.1241	5.34953	7.28784	-0.00457149	-0.44608
YDR407C	TRS120	53.4543	42.9266	16.9589	17.4231	0.316433	-0.0389584
YDR408C	ADE8	99.5758	120.18	244.919	261.66	-0.271327	-0.0953885
YDR409W	SIZ1	19.889	15.3815	14.2473	15.2068	0.37077	-0.0940202
YDR410C	STE14	61.4507	66.802	41.8965	40.0095	-0.120462	0.0664852
YDR411C	DFM1	76.3528	44.5834	119.552	90.8512	0.776174	0.396062
YDR412W	RRP17	45.0588	57.5479	109.123	115.096	-0.352953	-0.076881
YDR413C		0.199712	0.490551	4.69368	3.86147	-1.29648	0.281567
YDR414C	ERD1	28.7227	36.54	39.9805	33.4123	-0.347288	0.258919
YDR415C		38.1691	30.7973	40.2964	39.415	0.309599	0.0319071
YDR416W	SYF1	24.9493	19.9311	17.3228	18.1762	0.323979	-0.0693809
YDR417C		1.09515	3.8748	45.6936	38.2796	-1.82299	0.255416
YDR418W	RPL12B	1608.76	2406.41	2770.67	2426.27	-0.580936	0.191495
YDR419W	RAD30	20.8366	16.1388	17.2009	19.0487	0.368592	-0.147211
YDR420W	HKR1	33.0096	24.9369	14.5326	12.7558	0.404605	0.188141
YDR421W	ARO80	20.4237	13.6059	11.79	14.8013	0.586007	-0.328161
YDR422C	SIP1	55.0191	43.0481	21.9292	23.1196	0.353983	-0.0762668
YDR423C	CAD1	57.246	25.7769	38.7367	33.0361	1.1511	0.229655
YDR424C	DYN2	97.8126	78.4146	95.9774	91.8922	0.318899	0.062752
YDR425W	SNX41	23.9803	14.8357	25.2953	22.528	0.692772	0.167152
YDR426C		0.713896	1.00528	0.927262	0.433508	-0.493813	1.09692
YDR427W	RPN9	177.48	148.523	133.213	129.952	0.25697	0.0357482
YDR428C	BNA7	29.4676	27.5429	39.3616	43.7655	0.0974484	-0.153006
YDR429C	TIF35	224.722	284.218	414.803	419.271	-0.338859	-0.0154548
YDR430C	CYM1	34.2169	32.9018	17.7041	20.0141	0.0565428	-0.176933
YDR432W	NPL3	174.431	197.034	240.508	259.579	-0.17579	-0.110091
YDR433W		0.251056	0.553645	5.08058	3.25187	-1.14095	0.643727
YDR434W	GPI17	85.7207	74.9292	47.3081	46.5715	0.194117	0.0226398
YDR435C	PPM1	26.1735	21.093	34.7228	38.9303	0.31134	-0.165011
YDR436W	PPZ2	28.1251	14.5707	22.1572	21.8495	0.948792	0.0201748
YDR437W	GPI19	17.931	12.0835	20.4863	19.02	0.56942	0.107142
YDR438W	THI74	24.4158	16.0315	17.3779	12.7965	0.606909	0.441504
YDR439W	LRS4	6.71985	5.13359	24.8724	28.1068	0.388461	-0.176374
YDR440W	DOT1	26.8489	23.9202	24.5105	24.934	0.166635	-0.0247116
YDR441C	APT2	82.4979	86.9855	70.2293	66.638	-0.0764177	0.0757274
YDR442W		0.180487	0.212924	0.45637	0.311608	-0.238443	0.550474
YDR443C	SSN2	31.3886	22.2266	11.3014	10.4971	0.497952	0.106508
YDR444W		22.3477	22.34	26.0819	26.6549	0.000499148	-0.0313524
YDR445C		0.347703	0.205096	0.110515	0.202019	0.761557	-0.870254
YDR446W	ECM11	0.423418	0.310844	0.399129	0.362279	0.445891	0.139755
YDR447C	RPS17B	802.66	1100.71	1320.52	1276.98	-0.455571	0.048372
YDR448W	ADA2	33.7993	29.7032	19.2945	21.7742	0.186377	-0.174432
YDR449C	UTP6	45.0522	57.9803	34.1859	32.4246	-0.363963	0.0763121
YDR450W	RPS18A	1552.62	2568.32	2827.43	2645.59	-0.72612	0.0959055
YDR451C	YHP1	33.6767	40.106	28.1718	24.9636	-0.252065	0.174427
YDR452W	PPN1	177.999	102.486	137.949	117.933	0.796444	0.226173
YDR453C	TSA2	23.9608	8.43037	16.2233	17.2917	1.50701	-0.0920158
YDR454C	GUK1	360.276	407.036	537.099	453.738	-0.176055	0.24333
YDR456W	NHX1	123.821	83.9629	65.1028	51.6615	0.56043	0.33363
YDR457W	TOM1	98.2916	74.3139	26.3665	24.7463	0.403435	0.0914901
YDR458C	HEH2	41.8453	34.5679	29.7652	35.0801	0.275632	-0.237027
YDR459C	PFA5	28.8222	24.6543	21.3713	24.6699	0.225345	-0.207073
YDR460W	TFB3	29.5631	18.6473	44.3615	41.1834	0.664833	0.107247
YDR461C-A	CMI8	32.1524	12.5832	46.472	32.6094	1.35342	0.511071
YDR461W	MFA1	105.998	356.652	568.214	2575.96	-1.75048	-2.1806
YDR462W	MRPL28	38.7259	29.6433	80.4951	84.318	0.385592	-0.0669405
YDR463W	STP1	95.0237	65.0482	62.5394	60.0392	0.54678	0.0588608
YDR464W	SPP41	30.3402	23.6515	18.6013	18.6547	0.359297	-0.00413887
YDR465C	RMT2	65.6106	66.3738	127.227	116.328	-0.0166842	0.129206
YDR466W	PKH3	39.5656	26.5785	27.5012	26.8027	0.573987	0.0371164
YDR467C		3.81683	7.43332	6.28422	6.77444	-0.961633	-0.108368
YDR468C	TLG1	56.93	40.2411	73.8498	92.3751	0.500517	-0.322911
YDR469W	SDC1	56.6997	52.7583	68.524	74.4742	0.103944	-0.12013
YDR470C	UGO1	26.4252	23.201	16.191	22.983	0.187727	-0.505375
YDR471W	RPL27B	885.126	1308.57	1570.53	1656.05	-0.564035	-0.076492
YDR472W	TRS31	55.2584	51.1339	58.2392	69.3977	0.111913	-0.252896
YDR473C	PRP3	14.8151	9.7523	24.0016	27.83	0.603251	-0.213513
YDR475C	JIP4	21.4922	13.8308	16.2811	28.7979	0.635931	-0.822763
YDR476C		86.1381	35.4755	76.8095	49.4405	1.27983	0.63559
YDR477W	SNF1	61.659	57.4849	49.2884	57.0294	0.101128	-0.210458
YDR478W	SNM1	18.4204	15.1186	20.3185	26.5417	0.284974	-0.385464
YDR479C	PEX29	29.7032	15.533	24.7247	28.8039	0.935281	-0.220311
YDR480W	DIG2	23.5813	15.4158	30.6337	33.9647	0.613231	-0.148917
YDR481C	PHO8	117.556	159.504	77.6284	180.975	-0.440239	-1.22114
YDR482C	CWC21	26.5822	20.7637	57.1896	68.4963	0.356397	-0.260273
YDR483W	KRE2	350.619	326.428	280.231	322.035	0.103138	-0.200601
YDR484W	VPS52	30.5229	20.7309	16.3935	17.4523	0.558107	-0.0902925
YDR485C	VPS72	25.5246	18.3201	30.1171	31.9837	0.478462	-0.0867525
YDR486C	VPS60	88.3976	57.4851	95.4981	99.8667	0.620819	-0.0645321
YDR487C	RIB3	297.256	212.329	322.041	284.124	0.485406	0.180723
YDR488C	PAC11	12.3068	9.98961	19.0148	15.7911	0.300955	0.26801
YDR489W	SLD5	19.1725	20.376	22.5367	23.8363	-0.0878373	-0.0808826
YDR490C	PKH1	34.8891	18.428	21.8661	19.1647	0.920881	0.190245
YDR491C		0.14417	0.0920314	0.810344	0.670894	0.647568	0.272449
YDR492W	IZH1	137.423	151.831	90.1478	86.3305	-0.143842	0.0624216
YDR493W	MZM1	31.568	28.4892	43.8653	46.3619	0.148051	-0.0798593
YDR494W	RSM28	40.9296	31.6906	39.7709	46.9545	0.369091	-0.239551
YDR495C	VPS3	24.1906	14.4119	11.9709	12.4792	0.747183	-0.0599925
YDR496C	PUF6	97.4559	138.19	90.4408	87.8514	-0.503832	0.0419083
YDR497C	ITR1	357.434	230.534	230.359	196.329	0.6327	0.230611
YDR498C	SEC20	41.711	30.9089	35.7952	39.1998	0.432408	-0.131081
YDR499W	LCD1	16.2092	13.83	14.2224	14.6521	0.229018	-0.0429377
YDR500C	RPL37B	1085.26	1805.35	3519.68	3051.51	-0.734239	0.20592
YDR501W	PLM2	9.5177	9.25079	7.8243	8.30866	0.0410375	-0.0866541
YDR502C	SAM2	229.872	111.644	197.174	122.531	1.04192	0.686313
YDR503C	LPP1	25.7397	23.0355	26.8828	25.7106	0.160138	0.0643207
YDR504C	SPG3	36.7174	23.7002	5.47179	5.24309	0.631566	0.0615946
YDR505C	PSP1	81.3715	54.7592	25.2031	30.3886	0.571422	-0.269926
YDR506C	GMC1	22.4512	11.4509	11.9861	12.1105	0.971333	-0.0148946
YDR507C	GIN4	62.4766	52.1335	31.2389	30.2173	0.261104	0.0479707
YDR508C	GNP1	227.795	160.134	94.1497	94.1048	0.508452	0.000688337
YDR509W		0.546793	0.772407	2.62695	3.42813	-0.498365	-0.384036
YDR510W	SMT3	636.337	439.528	639.931	590.202	0.533836	0.116706
YDR511W	SDH7	42.9398	33.9109	44.7116	57.403	0.340568	-0.360478
YDR512C	EMI1	41.1984	20.8994	44.2335	44.5298	0.979128	-0.00963177
YDR513W	GRX2	260.284	172.804	185.645	203.453	0.590953	-0.132154
YDR514C		14.0214	15.5214	19.384	20.61	-0.146625	-0.0884739
YDR515W	SLF1	29.9275	20.8254	20.2904	21.7788	0.52313	-0.102126
YDR516C	EMI2	162.419	54.7826	69.2841	120.138	1.56793	-0.794097
YDR517W	GRH1	105.581	60.0546	140.581	116.534	0.814008	0.270661
YDR518W	EUG1	119.487	75.5458	56.2406	50.1169	0.661435	0.166314
YDR519W	FPR2	114.393	82.9329	120.589	114.682	0.463988	0.0724678
YDR520C	URC2	21.3062	13.5592	12.2292	12.2659	0.652003	-0.00432282
YDR522C	SPS2	0.0997348	0.0508942	0.150787	0.0271834	0.970597	2.47172
YDR523C	SPS1	4.20373	1.97234	2.71992	1.50546	1.09176	0.853357
YDR524C	AGE1	54.4355	45.2145	44.3901	41.5056	0.267761	0.0969294
YDR524C-A		0.591095	0.697326	0.409925	0.686866	-0.238443	-0.744668
YDR524C-B		2719.24	4980.42	9926.71	9046.3	-0.873064	0.133987
YDR524W-C		2.0183	1.35643	72.6938	41.7185	0.573326	0.801144
YDR525W	API2	0.107472	0.232725	0.136636	0.124302	-1.11467	0.136491
YDR525W-A	SNA2	165.072	50.7088	36.543	23.9298	1.70278	0.610782
YDR526C		0.620728	0.503774	2.6764	2.09952	0.301182	0.350232
YDR527W	RBA50	68.2102	62.8305	80.7486	72.8408	0.118521	0.148689
YDR528W	HLR1	61.7525	43.7669	11.8028	6.00252	0.496659	0.975495
YDR529C	QCR7	249.994	193.463	189.427	320.685	0.369835	-0.759511
YDR530C	APA2	34.704	22.6772	46.1074	58.5488	0.613856	-0.344642
YDR531W	CAB1	92.886	64.4914	80.0764	70.6251	0.526355	0.181195
YDR532C	KRE28	16.5258	11.298	13.1531	19.8894	0.548657	-0.596599
YDR533C	HSP31	18.9174	15.6265	24.7574	39.9475	0.27572	-0.690249
YDR534C	FIT1	6.97352	2.59738	4.80173	3.12872	1.42483	0.61798
YDR535C		3.52696	2.97304	2.2786	1.46896	0.246487	0.633354
YDR536W	STL1	0.108752	0.0224559	0.128267	0.120216	2.27587	0.0935206
YDR537C		0.182699	0.287522	0.392332	0.744656	-0.654201	-0.924499
YDR538W	PAD1	26.8487	28.4417	39.0575	47.6289	-0.0831572	-0.286238
YDR539W	FDC1	62.8394	35.3358	59.1476	57.159	0.830538	0.0493376
YDR540C	IRC4	5.65574	7.1303	4.38422	15.8074	-0.334246	-1.8502
YDR541C		47.7509	31.8993	38.5947	43.7067	0.582002	-0.179452
YEL001C	IRC22	428.357	319.117	347.032	323.602	0.424728	0.100846
YEL002C	WBP1	334.376	273.014	199.325	184.558	0.292494	0.111046
YEL003W	GIM4	88.7967	101.909	135.674	148.616	-0.198703	-0.131443
YEL004W	YEA4	26.108	18.2537	20.3271	19.3346	0.516308	0.0722159
YEL005C	VAB2	23.5155	12.6489	27.5751	27.0818	0.894598	0.0260449
YEL006W	YEA6	41.5748	37.3434	54.2776	56.3542	0.154855	-0.0541669
YEL007W	MIT1	69.4519	79.3227	71.2894	75.7899	-0.19172	-0.0883183
YEL008C-A		20.759	7.6111	35.5634	14.1295	1.44756	1.33168
YEL008W		0.581184	0.338474	1.82109	0.647214	0.779951	1.49249
YEL009C	GCN4	1470.58	1167.23	1194.24	997.928	0.333301	0.259086
YEL009C-A		1.28047	1.30783	1.30626	1.10582	-0.0305034	0.240319
YEL011W	GLC3	25.8224	6.35984	6.8605	25.7867	2.02156	-1.91024
YEL012W	UBC8	38.2732	15.8989	44.9814	49.1619	1.2674	-0.128211
YEL013W	VAC8	154.638	117.845	55.0837	56.5238	0.392	-0.0372338
YEL015W	EDC3	62.6286	57.6397	83.4282	90.6662	0.119757	-0.12003
YEL016C	NPP2	30.2964	26.4979	34.1556	37.5011	0.193268	-0.134809
YEL017C-A	PMP2	280.229	604.121	811.723	927.477	-1.10823	-0.192324
YEL017W	GTT3	61.3615	50.9181	49.6566	49.3904	0.269155	0.00775531
YEL018C-A		1.26826	0.940215	0.998039	1.62354	0.431785	-0.701971
YEL018W	EAF5	17.6747	15.9395	40.4248	46.442	0.149083	-0.200192
YEL019C	MMS21	11.5831	10.3629	11.8378	15.8798	0.160595	-0.42379
YEL020C	PXP1	21.9823	16.3817	17.9255	19.3644	0.424253	-0.111391
YEL020C-B		1.18377	1.62099	4.71516	3.94423	-0.453488	0.257564
YEL020W-A	TIM9	81.4226	71.2629	89.5182	108.851	0.192278	-0.282099
YEL022W	GEA2	90.6208	67.5405	30.0054	26.516	0.424089	0.178357
YEL023C		11.7843	9.09359	8.09828	12.7264	0.373938	-0.652142
YEL024W	RIP1	76.5891	63.2732	54.2278	109.898	0.275546	-1.01906
YEL025C		38.1315	23.5065	17.591	19.8165	0.697925	-0.171862
YEL026W	SNU13	434.21	778.509	428.327	333.912	-0.84232	0.359244
YEL027W	VMA3	1319.88	1445.03	1429.93	1534.62	-0.130695	-0.101944
YEL028W		15.5429	9.80423	13.5791	11.3792	0.664778	0.254987
YEL029C	BUD16	38.5705	30.3496	34.2013	34.7471	0.345822	-0.0228416
YEL030C-A		0.351478	0.696881	0.696305	0.785262	-0.987477	-0.173455
YEL030W	ECM10	8.87031	6.55365	6.88216	8.16267	0.436687	-0.24618
YEL031W	SPF1	290.902	313.693	124.577	104.293	-0.108821	0.256389
YEL032W	MCM3	62.5236	57.7222	40.866	43.361	0.115274	-0.0854974
YEL033W	MTC7	1240.17	1734.27	124.849	134.814	-0.483793	-0.110785
YEL034C-A		2.15728	3.16601	30.159	24.6922	-0.553449	0.288536
YEL034W	HYP2	1896.85	2724.95	2538.05	2542.96	-0.522625	-0.00279
YEL035C	UTR5	0.353949	0.180756	0.177991	0.163155	0.969496	0.125559
YEL036C	ANP1	74.381	78.5773	134.663	124.978	-0.0791791	0.107677
YEL037C	RAD23	150.927	128.231	198.678	181.031	0.235104	0.134194
YEL038W	UTR4	45.7272	49.7312	73.3064	64.8186	-0.121097	0.177533
YEL039C	CYC7	35.0983	6.07994	20.3097	38.6682	2.52927	-0.928977
YEL040W	UTR2	204.289	473.558	276.526	329.092	-1.21293	-0.251078
YEL041W	YEF1	10.255	3.81286	7.29788	5.24352	1.42737	0.476943
YEL042W	GDA1	181.973	214.218	87.5856	83.3816	-0.235356	0.0709654
YEL043W		51.5411	46.5964	36.2605	35.0487	0.145505	0.0490411
YEL044W	IES6	93.7214	41.3201	122.206	86.4405	1.18153	0.499538
YEL045C		1.94307	1.49745	2.10509	0.961703	0.375834	1.13022
YEL046C	GLY1	483.453	407.496	324.125	264.344	0.246588	0.294137
YEL047C	FRD1	180.431	113.677	163.063	135.364	0.66651	0.268582
YEL048C	TCA17	11.6097	15.692	13.2996	16.2732	-0.434697	-0.291113
YEL049W	PAU2	2.65921	0.461042	1.53612	0.794428	2.52803	0.951306
YEL050C	RML2	33.3947	39.2156	34.3532	45.119	-0.231806	-0.393291
YEL051W	VMA8	334.437	306.604	369.541	373.179	0.12536	-0.0141344
YEL052W	AFG1	59.6299	49.4554	69.6491	66.2665	0.269907	0.0718269
YEL053C	MAK10	44.3295	39.556	43.815	35.3161	0.164371	0.311098
YEL053W-A		0.763029	2.28596	41.7092	29.5847	-1.58299	0.495514
YEL054C	RPL12A	1318.86	2075.19	2209.23	1989.14	-0.653959	0.151401
YEL055C	POL5	86.4782	112.81	45.5277	50.1792	-0.383489	-0.140345
YEL056W	HAT2	50.5389	45.1085	59.44	55.6509	0.163995	0.0950282
YEL057C	SDD1	2.71806	0.934008	1.03948	2.1653	1.54107	-1.0587
YEL058W	PCM1	95.0581	72.4757	116.269	96.5074	0.391313	0.26875
YEL059C-A	SOM1	21.7238	8.92577	23.9333	22.0694	1.28322	0.116967
YEL060C	PRB1	128.814	39.8749	135.577	107.114	1.69173	0.339959
YEL061C	CIN8	30.1849	29.5176	14.0787	15.9631	0.0322524	-0.181233
YEL062W	NPR2	25.7433	16.261	12.1267	13.3026	0.662779	-0.133524
YEL063C	CAN1	157.037	102.928	76.8514	57.1879	0.609475	0.426361
YEL064C	AVT2	18.8136	14.9203	11.7836	11.5525	0.334494	0.0285772
YEL065W	SIT1	22.88	61.4696	9.57946	6.14902	-1.42578	0.639588
YEL066W	HPA3	83.0137	35.2038	71.2441	39.7645	1.23762	0.841288
YEL067C		6.23411	4.01492	10.6605	6.76797	0.63481	0.655484
YEL068C		45.1618	31.1166	80.868	82.2191	0.537419	-0.0239045
YEL069C	HXT13	0.130638	0.0534271	0.113666	0.145304	1.28993	-0.354277
YEL070W	DSF1	1.18823	0.33272	0.871408	1.3052	1.83644	-0.582852
YEL071W	DLD3	822.885	176.992	279.174	114.942	2.21701	1.28026
YEL072W	RMD6	16.2451	9.13071	16.1143	14.0894	0.831206	0.193732
YEL073C		6.55923	2.12985	5.09612	10.6422	1.62277	-1.06232
YEL074W		4.04653	1.64671	7.04716	4.72867	1.2971	0.575608
YEL077C		3.2432	2.04008	9.65684	8.05226	0.66879	0.262157
YER001W	MNN1	12.7331	99.8891	8.86432	63.9175	-2.97174	-2.85013
YER002W	NOP16	57.1384	58.3803	210.525	193.357	-0.0310211	0.122721
YER003C	PMI40	204.792	236.28	186.925	185.328	-0.206333	0.0123834
YER004W	FMP52	140.853	73.0634	206.235	157.485	0.946969	0.389081
YER005W	YND1	46.6088	37.7368	39.3589	39.3599	0.304631	-3.70408e-05
YER006C-A		0.584797	0.263142	1.67279	1.16174	1.1521	0.525961
YER006W	NUG1	114.491	146.315	123.992	107.77	-0.353845	0.202289
YER007C-A	TMA20	155.951	137.562	193.796	185.863	0.181016	0.0602961
YER007W	PAC2	7.66448	6.6778	8.15786	9.15429	0.198815	-0.166257
YER008C	SEC3	66.2128	55.4653	23.9605	24.4886	0.255524	-0.031455
YER009W	NTF2	680.675	756.259	1013.99	962.212	-0.151916	0.0756154
YER010C		66.0499	42.3687	83.5028	67.2947	0.640558	0.311333
YER011W	TIR1	1.79437	22.528	3.16053	89.6019	-3.65017	-4.82529
YER012W	PRE1	318.792	209.407	362.724	330.133	0.606305	0.135827
YER013W	PRP22	25.1483	18.1208	13.5056	13.2194	0.472818	0.0308938
YER014C-A	BUD25	0.162527	0.0829366	1.06256	1.06306	0.970597	-0.000678478
YER014W	HEM14	37.9156	24.9904	31.6348	41.3623	0.601421	-0.386804
YER015W	FAA2	6.75433	5.16777	5.38694	6.45022	0.386271	-0.259882
YER016W	BIM1	43.5397	40.9766	76.1372	84.0703	0.0875317	-0.142995
YER017C	AFG3	58.5556	46.0812	32.9662	31.9612	0.345629	0.0446661
YER018C	SPC25	13.3131	8.45949	35.4725	32.0986	0.654206	0.144189
YER019C-A	SBH2	392.327	445.274	480.873	476.635	-0.182637	0.0127717
YER019W	ISC1	26.8337	23.8886	47.0353	39.8582	0.167723	0.23887
YER020W	GPA2	45.3078	28.0424	67.2609	101.552	0.69215	-0.594379
YER021W	RPN3	229.087	174.273	175.783	164.65	0.394545	0.0943866
YER022W	SRB4	34.7119	28.3258	25.5827	26.9839	0.293314	-0.0769309
YER023C-A		2.16027	0.57314	3.86854	5.8011	1.91425	-0.584539
YER023W	PRO3	237.383	210.945	372.442	327.548	0.170352	0.185309
YER024W	YAT2	39.5213	7.32183	7.21042	7.55212	2.43235	-0.0667981
YER025W	GCD11	272.003	307.798	282.649	282.163	-0.178366	0.00248451
YER026C	CHO1	231.933	144.691	176.125	144.659	0.680736	0.283946
YER027C	GAL83	63.5865	60.3883	65.9077	86.6215	0.0744516	-0.394278
YER028C	MIG3	10.6363	14.034	9.61783	7.96822	-0.399922	0.271455
YER029C	SMB1	33.7008	34.5651	84.0893	85.1636	-0.0365326	-0.0183154
YER030W	CHZ1	142.083	94.9975	143.391	160.758	0.580772	-0.164938
YER031C	YPT31	100.362	91.5969	272.681	265.408	0.131843	0.0390033
YER032W	FIR1	33.7746	33.1204	19.8013	20.1631	0.0282175	-0.0261258
YER033C	ZRG8	25.8975	12.2658	8.38809	9.06086	1.07817	-0.111306
YER034W		25.767	14.0718	50.3726	46.4151	0.872714	0.118044
YER035W	EDC2	81.0222	36.617	80.4288	95.9736	1.14581	-0.254925
YER036C	ARB1	283.015	423.824	241.85	275.715	-0.58259	-0.189064
YER037W	PHM8	3.17244	14.43	3.56175	52.6437	-2.18541	-3.8856
YER038C	KRE29	17.4997	14.3532	12.147	12.2381	0.285963	-0.0107888
YER038W-A	FMP49	3.45069	2.43399	8.01395	5.59414	0.503564	0.518597
YER039C	HVG1	9.71052	5.13765	2.37356	3.83131	0.918438	-0.690783
YER039C-A		5.63994	6.17637	2.4523	5.62169	-0.131081	-1.19687
YER040W	GLN3	42.2604	22.018	16.818	15.4236	0.940624	0.12487
YER041W	YEN1	16.0348	9.91134	13.2084	14.852	0.694058	-0.169197
YER042W	MXR1	257.893	58.2406	159.868	48.726	2.14668	1.71412
YER043C	SAH1	786.921	921.129	703.51	640.864	-0.227184	0.134554
YER044C	ERG28	115.908	92.2528	92.1429	113.862	0.329321	-0.305342
YER044C-A	MEI4	4.19305	3.23814	2.3269	2.30406	0.372832	0.0142269
YER045C	ACA1	31.9906	15.7973	34.7031	29.7084	1.01797	0.224197
YER046W	SPO73	22.1542	14.911	19.8342	22.2458	0.571207	-0.165543
YER046W-A		0.993419	0.835386	0.149064	0.372001	0.24996	-1.31938
YER047C	SAP1	22.5495	13.652	17.827	15.9117	0.723981	0.163973
YER048C	CAJ1	117.505	84.8366	130.785	143.093	0.469968	-0.129756
YER048W-A	ISD11	155.537	126.65	136.377	149.769	0.296412	-0.135138
YER049W	TPA1	122.757	125.015	101.813	105.83	-0.0262964	-0.0558234
YER050C	RSM18	104.268	73.1956	76.5122	89.1019	0.510473	-0.219766
YER051W	JHD1	21.1089	16.3424	18.9164	18.2961	0.369229	0.0481051
YER052C	HOM3	220.311	141.608	132.29	112.407	0.637636	0.234973
YER053C	PIC2	26.6093	18.8052	30.5534	112.213	0.500796	-1.87684
YER053C-A		3.30044	7.73746	1.13295	46.0469	-1.2292	-5.34495
YER054C	GIP2	5.60665	2.71677	4.20481	4.54006	1.04525	-0.110673
YER055C	HIS1	366.402	474.746	395.773	467.311	-0.373728	-0.239712
YER056C	FCY2	165.584	318.576	193.184	239.361	-0.94408	-0.309208
YER056C-A	RPL34A	1197.79	1362.2	2454.24	2220.29	-0.185569	0.144529
YER057C	HMF1	370.238	260.873	453.592	419.349	0.505106	0.113246
YER058W	PET117	13.1689	13.3115	32.8951	41.4526	-0.0155302	-0.333593
YER059W	PCL6	40.0909	27.4894	51.57	57.5059	0.544398	-0.157178
YER060W	FCY21	14.703	14.7901	16.4485	11.043	-0.00852469	0.574829
YER060W-A	FCY22	0.730832	0.829319	2.01636	1.00733	-0.182389	1.00121
YER061C	CEM1	40.2346	28.1064	35.4326	44.3259	0.51754	-0.323075
YER062C	GPP2	36.3254	87.7373	19.9431	116.129	-1.27221	-2.54177
YER063W	THO1	128.931	100.175	234.578	206.006	0.364071	0.187381
YER064C	VHR2	75.101	78.2366	29.9001	36.4244	-0.0590114	-0.284753
YER065C	ICL1	15.0807	9.23326	12.8796	13.0342	0.707792	-0.0172199
YER066C-A		0.875337	0.257402	0.709806	0.656115	1.76581	0.113475
YER066W	RRT13	7.85428	5.27536	10.6369	9.27166	0.57421	0.198181
YER067C-A		0.573968	0.47407	0.442815	2.15992	0.27587	-2.2862
YER067W	RGI1	29.3051	18.7132	22.7256	163.052	0.647092	-2.84295
YER068C-A		0.358376	0.104814	0.816187	0.477435	1.77365	0.773595
YER068W	MOT2	53.4957	43.2108	48.7472	51.2156	0.308031	-0.0712645
YER069W	ARG5,6	217.053	30.6213	26.6963	13.5238	2.82544	0.981141
YER070W	RNR1	255.828	279.856	116.283	105.496	-0.129511	0.140447
YER071C	TDA2	44.5935	29.2663	46.0539	45.0505	0.607595	0.0317816
YER072W	VTC1	509.896	761.321	319.583	874.931	-0.5783	-1.45298
YER073W	ALD5	108.2	168.628	102.725	127.419	-0.640142	-0.310791
YER074W	RPS24A	735.174	1240.99	2777.3	2462.83	-0.755332	0.173371
YER074W-A	YOS1	206.776	145.796	132.725	139.685	0.504116	-0.0737412
YER075C	PTP3	19.9568	27.4106	9.1667	10.644	-0.457858	-0.215569
YER076C		15.6956	13.3115	18.8208	20.4978	0.237678	-0.123138
YER076W-A		1.285	0.961829	1.81707	3.65848	0.41792	-1.00963
YER077C	MRX1	20.1125	16.4242	16.1896	18.0328	0.29227	-0.155551
YER078C	ICP55	27.9199	28.341	26.6516	28.5937	-0.0215935	-0.101475
YER078W-A		2.87279	1.20532	0.242318	0.499539	1.25303	-1.0437
YER079C-A		0.104619	0.246841	3.08362	2.55428	-1.23844	0.271709
YER079W		64.849	12.8808	54.6208	90.2965	2.33187	-0.725219
YER080W	AIM9	125.133	95.4919	107.917	104.616	0.390012	0.0448136
YER081W	SER3	806.831	30.9155	63.9515	34.1582	4.70586	0.904745
YER082C	UTP7	63.1332	74.2292	67.3064	66.1416	-0.233588	0.0251846
YER083C	GET2	122.796	99.6301	88.1845	75.606	0.301608	0.222024
YER084W		1.73884	0.847123	2.63256	3.17729	1.03748	-0.27133
YER085C		0.500413	0.233867	0.563589	0.471247	1.09743	0.258157
YER086W	ILV1	281.248	223.695	252.836	202.011	0.330314	0.323766
YER087C-A		4.04273	4.18228	1.95692	3.57398	-0.0489584	-0.868945
YER087C-B	SBH1	328.565	325.158	740.824	713.676	0.0150383	0.0538632
YER087W	AIM10	18.0564	13.1455	15.275	19.097	0.457941	-0.322176
YER088C	DOT6	61.1201	71.4151	104.733	151.168	-0.224581	-0.529441
YER088C-A		38.1485	21.4788	21.457	11.5279	0.828712	0.896322
YER088W-B		0.270641	0.261222	5.19395	5.29811	0.0511034	-0.0286449
YER089C	PTC2	96.3182	83.1849	70.9005	60.8324	0.211487	0.220955
YER090C-A		0.394063	0.426663	4.1447	2.74746	-0.114669	0.593168
YER090W	TRP2	182.116	127.589	193.7	145.768	0.513356	0.410152
YER091C	MET6	3440.88	498.646	729.212	169.818	2.78669	2.10235
YER091C-A		0.837683	0.172971	0.180101	0.183428	2.27587	-0.0264076
YER092W	IES5	101.218	39.7499	112.966	90.5648	1.34844	0.318871
YER093C	TSC11	29.4982	20.0092	10.9077	11.0985	0.559963	-0.0250232
YER093C-A	AIM11	23.3723	15.0923	35.2027	35.8165	0.630992	-0.0249347
YER094C	PUP3	263.847	154.645	337.685	276.295	0.770741	0.289466
YER095W	RAD51	37.2035	36.887	37.6224	45.8716	0.0123253	-0.28601
YER096W	SHC1	4.34327	2.36109	3.48774	2.13498	0.879326	0.70807
YER097W		9.91277	28.6276	0.829196	1.37134	-1.53005	-0.725801
YER098W	UBP9	15.3571	8.22462	5.54268	7.90409	0.900888	-0.512016
YER099C	PRS2	42.3344	41.8519	60.9629	79.4911	0.0165395	-0.382861
YER100W	UBC6	102.902	79.4274	155.341	164.714	0.373562	-0.0845257
YER101C	AST2	18.3893	10.0883	16.1961	15.9996	0.866185	0.0176081
YER102W	RPS8B	273.297	490.793	1204.58	1142.93	-0.844644	0.0757904
YER103W	SSA4	17.4833	19.2791	11.6891	29.3686	-0.141064	-1.32912
YER104W	RTT105	15.4269	10.3458	17.6755	20.9519	0.576408	-0.245324
YER105C	NUP157	93.1234	75.2318	31.5664	33.5706	0.307801	-0.0888127
YER106W	MAM1	1.13996	0.410469	0.498337	0.586361	1.47364	-0.234668
YER107C	GLE2	51.3845	51.9096	67.5021	73.3039	-0.014667	-0.118956
YER109C	FLO8	28.1814	21.4095	20.1621	21.3531	0.396497	-0.0827997
YER110C	KAP123	280.652	378.488	123.464	116.51	-0.431464	0.0836263
YER111C	SWI4	58.261	35.1206	13.3856	13.8309	0.730213	-0.0472163
YER112W	LSM4	109.405	89.0136	139.209	149.357	0.297579	-0.101514
YER113C	TMN3	50.2153	49.5207	26.1473	23.4367	0.0200967	0.157894
YER114C	BOI2	54.9929	49.2463	28.5997	28.4789	0.159229	0.0061095
YER115C	SPR6	20.4883	30.7975	39.9704	42.9562	-0.588008	-0.103937
YER116C	SLX8	27.0492	19.4416	37.0697	34.3209	0.476436	0.111154
YER117W	RPL23B	1213.21	1736.49	2081.08	2017.1	-0.517336	0.0450502
YER118C	SHO1	78.4255	89.1665	81.9988	76.8891	-0.185178	0.0928232
YER119C	AVT6	24.2602	14.9477	37.8045	31.0464	0.698671	0.284134
YER120W	SCS2	357.15	403.927	341.968	364.964	-0.177565	-0.0938909
YER121W		7.41328	2.14305	3.59756	5.34856	1.79045	-0.57213
YER122C	GLO3	152.459	144.137	178.197	211.767	0.0809816	-0.249007
YER123W	YCK3	68.1847	47.8265	43.5832	46.176	0.511637	-0.0833692
YER124C	DSE1	159.536	238.153	107.127	134.72	-0.578008	-0.330651
YER125W	RSP5	213.431	177.291	64.3638	72.3023	0.267649	-0.167793
YER126C	NSA2	112.81	140.988	112.485	118.224	-0.321672	-0.0717881
YER127W	LCP5	32.3962	48.527	49.4977	52.2707	-0.582965	-0.0786395
YER128W	VFA1	25.4864	13.8265	27.6982	25.5473	0.882289	0.116618
YER129W	SAK1	52.8782	44.3063	37.7248	37.4072	0.25516	0.012198
YER130C	COM2	36.5835	43.2606	42.6888	107.734	-0.241859	-1.33555
YER131W	RPS26B	1336.02	2027.21	3556.54	3330.65	-0.601554	0.0946682
YER132C	PMD1	42.3789	38.9107	10.1342	9.61708	0.123176	0.0755555
YER133W	GLC7	307.396	232.693	264.003	284.719	0.401673	-0.108988
YER134C		57.6969	50.0735	87.8939	109.647	0.204445	-0.319028
YER135C		0.574427	1.58818	0.920614	0.419678	-1.46718	1.13331
YER136W	GDI1	296.856	172.853	212.281	199.782	0.780217	0.0875458
YER137C		10.7568	8.79454	16.7659	15.2385	0.290564	0.13781
YER138W-A		13.5344	98.2908	32.1429	138.774	-2.86043	-2.11017
YER139C	RTR1	27.7203	16.8247	23.3446	23.7349	0.72036	-0.0239202
YER140W	EMP65	23.7572	23.1214	18.6603	18.5903	0.0391353	0.00542088
YER141W	COX15	79.2078	58.2396	67.2548	81.6901	0.443642	-0.280525
YER142C	MAG1	32.3126	15.7244	16.7372	15.2986	1.03909	0.129659
YER143W	DDI1	45.6553	30.2255	61.0838	52.972	0.595017	0.205559
YER144C	UBP5	30.9702	23.4742	23.5012	21.201	0.399808	0.148602
YER145C	FTR1	173.75	156.437	83.9967	49.4088	0.151436	0.765565
YER145C-A		0.0908316	0.469767	1.41332	0.471773	-2.37068	1.58292
YER146W	LSM5	206.694	154.811	149.494	143.878	0.416987	0.0552391
YER147C	SCC4	15.6087	12.0632	15.164	12.9098	0.37174	0.232181
YER147C-A		0.376687	0.373719	5.05433	3.90954	0.0114116	0.370523
YER148W	SPT15	136.595	159.331	224.761	216.655	-0.222122	0.0529898
YER148W-A		2.85178	3.14387	0.890308	0.499389	-0.14068	0.834142
YER149C	PEA2	38.3595	32.3237	29.7813	28.4031	0.246989	0.0683574
YER150W	SPI1	32.5236	19.1239	13.9452	89.9781	0.766106	-2.68981
YER151C	UBP3	61.4627	62.0922	57.361	57.9807	-0.0147016	-0.0155019
YER152C		36.5289	27.9412	83.5981	66.5181	0.386643	0.329724
YER152W-A		0.125099	0.0677243	1.04295	0.655175	0.885331	0.670717
YER153C	PET122	7.68828	5.72397	17.6257	16.0912	0.425646	0.131405
YER154W	OXA1	52.9603	44.5701	53.1273	53.4001	0.248838	-0.00738902
YER155C	BEM2	141.08	128.187	40.3546	48.025	0.138261	-0.251051
YER156C		73.9181	98.4795	211.595	212.688	-0.413897	-0.00743753
YER157W	COG3	41.3995	32.7016	20.2527	23.0138	0.340249	-0.184383
YER158C		13.2389	11.999	6.70664	35.2232	0.141861	-2.39286
YER158W-A		1.26931	4.37551	10.4619	11.0527	-1.78541	-0.0792539
YER159C	BUR6	115.705	66.8491	312.168	273.085	0.791472	0.192974
YER161C	SPT2	52.3085	36.7176	108.049	104.851	0.510575	0.0433446
YER162C	RAD4	14.7808	6.78104	13.9014	16.4195	1.12415	-0.240181
YER163C	GCG1	53.5573	32.7823	45.3141	42.5132	0.708166	0.0920488
YER164W	CHD1	68.3885	53.5498	23.0744	22.5546	0.352871	0.0328759
YER165W	PAB1	717.37	928.167	544.291	513.24	-0.371668	0.0847432
YER166W	DNF1	77.2931	76.1052	34.2079	32.8368	0.0223438	0.0590173
YER167W	BCK2	60.5709	40.9065	26.7895	22.2968	0.566295	0.264833
YER168C	CCA1	43.3759	37.9652	28.5639	30.3202	0.192215	-0.0860843
YER169W	RPH1	26.9088	29.0497	20.2511	22.1838	-0.110445	-0.131503
YER170W	ADK2	18.0465	13.4545	27.9758	28.7111	0.423629	-0.0374302
YER171W	RAD3	40.5668	36.1169	40.4409	36.9952	0.167626	0.128476
YER172C	BRR2	38.4903	35.1785	16.1165	17.3389	0.129798	-0.105469
YER173W	RAD24	17.267	14.2449	15.3251	13.0838	0.277579	0.228122
YER174C	GRX4	49.6807	47.7072	50.4628	80.2026	0.0584802	-0.668429
YER175C	TMT1	71.1502	17.0853	23.7653	21.8599	2.05811	0.120575
YER175W-A		5.85026	3.42494	1.57773	5.47475	0.772425	-1.79494
YER176W	ECM32	32.1622	25.9725	37.9036	33.3529	0.30838	0.184522
YER177W	BMH1	1092.99	939.493	1793.1	1691.4	0.218332	0.084243
YER178W	PDA1	912.177	572.537	487.128	417.806	0.671946	0.221469
YER179W	DMC1	1.38597	1.26535	2.45123	2.12065	0.131351	0.208997
YER180C	ISC10	39.1129	32.5748	31.449	35.5349	0.263887	-0.176223
YER180C-A	SLO1	9.74216	13.4622	18.0036	22.2726	-0.466599	-0.306984
YER181C		2.32253	1.54961	0.939532	0.251364	0.583788	1.90216
YER182W	FMP10	28.0372	19.7005	45.2497	63.0555	0.509113	-0.478712
YER183C	FAU1	32.8569	32.7647	34.4045	45.7025	0.00405333	-0.409677
YER184C	TOG1	13.6893	8.40391	6.55859	8.56859	0.703914	-0.385673
YER185W	PUG1	3.74241	2.20647	2.34651	2.15978	0.762227	0.119628
YER186C		34.8101	36.5939	47.6052	55.1919	-0.0720968	-0.213338
YER187W		7.08815	2.34101	14.6092	15.1328	1.59828	-0.0507966
YER188C-A		1.38678	0.127999	6.53553	3.83435	3.43754	0.769322
YER188W		7.85053	4.55329	11.2498	25.3208	0.785882	-1.17043
YER190W	YRF1-2	0.248201	0.118239	0.139951	0.162956	1.0698	-0.219561
YFL001W	DEG1	36.37	37.0946	31.3833	33.8898	-0.0284598	-0.110855
YFL002C	SPB4	43.2092	44.0557	45.7791	40.2963	-0.02799	0.184043
YFL003C	MSH4	2.10875	1.55533	1.49952	2.31953	0.43917	-0.629334
YFL004W	VTC2	124.699	192.569	50.6165	110.057	-0.626929	-1.12057
YFL005W	SEC4	278.139	196.813	216.431	237.678	0.498981	-0.135101
YFL007W	BLM10	78.0744	68.5424	33.0703	29.4708	0.187852	0.166247
YFL008W	SMC1	44.6566	31.0675	19.0283	17.8028	0.523469	0.0960473
YFL009W	CDC4	51.1943	40.3195	35.4534	36.3679	0.344508	-0.0367418
YFL010C	WWM1	237.188	135.329	328.938	251.042	0.809562	0.389884
YFL010W-A	AUA1	0.792105	0.134736	2.32653	1.44768	2.55556	0.684435
YFL011W	HXT10	0.690474	0.250771	0.0543409	0.225362	1.46121	-2.05213
YFL012W		1.22877	0.819321	0.805016	0.735378	0.584713	0.130531
YFL013C	IES1	31.5495	22.2171	45.602	46.9395	0.505943	-0.0417044
YFL014W	HSP12	2.83075	23.7733	2.77329	19.6657	-3.07009	-2.82601
YFL015C		0.0716479	0.246624	0.161545	0.0836448	-1.78332	0.94959
YFL016C	MDJ1	52.5559	30.4374	61.9987	72.8924	0.788009	-0.233531
YFL017C	GNA1	42.6037	45.7152	76.8927	89.7055	-0.101694	-0.22235
YFL017W-A	SMX2	59.7481	56.3885	78.4118	76.4723	0.0834919	0.0361339
YFL018C	LPD1	311.066	198.214	278.334	249.515	0.650161	0.157691
YFL019C		3.35233	1.39886	1.46508	1.27366	1.26092	0.201991
YFL020C	PAU5	2.73549	1.04844	1.94421	1.22559	1.38355	0.665707
YFL021C-A		0.476488	0.481305	0.728811	0.576117	-0.0145129	0.339183
YFL021W	GAT1	19.1929	24.2343	17.0693	28.0034	-0.336475	-0.714201
YFL022C	FRS2	317.02	317.197	343.129	327.823	-0.000808745	0.0658355
YFL023W	BUD27	19.6318	18.9599	27.5134	24.3115	0.0502395	0.178493
YFL024C	EPL1	34.9772	24.7811	12.8696	15.6924	0.497177	-0.2861
YFL025C	BST1	36.3903	31.4326	14.6258	14.9065	0.211291	-0.0274279
YFL026W	STE2	359.296	689.343	415.462	598.136	-0.940049	-0.525755
YFL027C	GYP8	27.1509	27.0155	22.1224	31.0776	0.00720941	-0.490367
YFL028C	CAF16	56.6023	38.3827	47.1444	44.8711	0.560404	0.0712978
YFL029C	CAK1	20.9509	13.9128	37.0057	34.3319	0.590604	0.108199
YFL030W	AGX1	7.60749	3.80956	5.3556	6.81051	0.997796	-0.346714
YFL031W	HAC1	1710.4	1085.7	282.026	342.453	0.655704	-0.280079
YFL032W		1.98587	0.923105	0.140467	0.25797	1.10521	-0.876968
YFL033C	RIM15	30.3954	22.9629	13.8308	12.7827	0.404549	0.113701
YFL034C-A	RPL22B	152.469	215.709	211.529	265.224	-0.500574	-0.326357
YFL034C-B	MOB2	40.6865	30.9039	43.821	43.2837	0.39676	0.0178011
YFL034W	MIL1	27.0026	20.6523	17.8239	17.1	0.386796	0.0598128
YFL036W	RPO41	49.686	40.0841	15.4563	15.2562	0.309809	0.0187906
YFL037W	TUB2	359.383	346.056	326.235	315.465	0.0545167	0.0484307
YFL038C	YPT1	455.163	301.572	687.264	631.388	0.593881	0.122338
YFL039C	ACT1	4010.14	3156.81	1946.77	1803.96	0.345185	0.109912
YFL040W		0.234484	0.126776	0.284779	0.075454	0.887207	1.91618
YFL041W	FET5	110.941	53.4268	32.4154	25.4429	1.05415	0.349418
YFL041W-A		8.80711	8.71658	7.87477	10.4813	0.0149066	-0.412506
YFL042C	LAM5	33.7245	12.8548	25.5046	25.9263	1.39149	-0.0236574
YFL044C	OTU1	58.2531	33.7724	56.5666	49.0524	0.786491	0.205628
YFL045C	SEC53	401.764	617.421	657.241	701.944	-0.619905	-0.0949333
YFL046W	FMP32	42.6582	27.249	58.7608	55.0034	0.646622	0.0953336
YFL047W	RGD2	38.4935	37.6058	31.5738	33.6856	0.0336593	-0.0934058
YFL048C	EMP47	111.912	100.096	76.5737	77.6615	0.160986	-0.0203501
YFL049W	SWP82	29.7353	22.4253	27.6284	28.514	0.407049	-0.0455191
YFL050C	ALR2	15.2912	10.0692	7.83622	9.9236	0.602746	-0.340707
YFL051C		2.20798	0.880487	2.0478	0.509121	1.32635	2.008
YFL052W	ZNF1	6.656	0.947859	1.95087	1.26109	2.81191	0.629451
YFL053W	DAK2	0.0672031	0.162971	0.179462	0.323763	-1.27802	-0.851261
YFL054C	AQY3	21.8331	6.52012	8.14881	6.91639	1.74355	0.236569
YFL055W	AGP3	7.98515	3.10904	5.14846	3.96416	1.36085	0.377123
YFL056C	AAD6	8.58269	6.97689	6.19225	6.62194	0.298846	-0.0967906
YFL057C	AAD16	12.1694	8.62458	11.4909	15.4549	0.496737	-0.427571
YFL058W	THI5	0.519128	0.221307	0.778468	0.240377	1.23004	1.69534
YFL059W	SNZ3	1.60355	0.715623	4.33384	3.80074	1.164	0.189366
YFL060C	SNO3	2.29618	0.98008	3.3244	2.51367	1.22827	0.403302
YFL062W	COS4	0.939275	0.107087	0.507055	0.430702	3.13277	0.235452
YFL064C		1.47621	0.551309	0.878457	0.392861	1.42096	1.16095
YFL065C		2.17777	1.6471	2.78971	0.797055	0.402922	1.80737
YFL066C		0.217894	0.147785	3.10779	0.208571	0.56013	3.89728
YFR001W	LOC1	58.321	63.2363	106.228	106.189	-0.116739	0.000527111
YFR002W	NIC96	70.3184	61.8215	40.7393	39.9205	0.185794	0.029289
YFR003C	YPI1	82.0241	41.549	81.5655	103.162	0.981235	-0.338885
YFR004W	RPN11	137.711	97.6169	184.733	188.628	0.496441	-0.0301096
YFR005C	SAD1	36.9376	29.6093	25.2268	33.1239	0.31904	-0.392915
YFR006W		91.085	52.7693	57.7902	93.1692	0.787514	-0.689027
YFR007W	YFH7	19.2788	14.301	17.4651	17.2784	0.430901	0.0155032
YFR008W	FAR7	14.1443	11.295	18.2084	25.4043	0.324536	-0.480469
YFR009W	GCN20	158.254	127.945	92.7776	101.093	0.30672	-0.12383
YFR010W	UBP6	151.887	100.703	99.3099	109.77	0.5929	-0.144476
YFR010W-A		0.210499	0.203173	3.44849	2.61031	0.0511034	0.401745
YFR011C	MIC19	46.8686	36.4609	55.5976	60.2568	0.362271	-0.116101
YFR012W	DCV1	3.35898	1.98671	2.29547	1.61802	0.757643	0.504561
YFR012W-A		8.40123	3.24778	7.88085	11.7956	1.37114	-0.581831
YFR013W	IOC3	54.6763	40.4338	34.6107	34.4387	0.435351	0.00718894
YFR014C	CMK1	37.2331	21.8644	32.0854	44.0318	0.768001	-0.456629
YFR015C	GSY1	17.6356	11.6681	10.7388	70.8527	0.595913	-2.722
YFR016C		46.465	25.8805	43.4749	39.2134	0.844278	0.148836
YFR017C	IGD1	28.2402	5.83477	9.32716	31.4992	2.275	-1.7558
YFR018C		32.4553	18.7589	76.3282	51.8216	0.790876	0.558661
YFR019W	FAB1	27.8242	17.4586	12.4906	11.7364	0.672406	0.0898459
YFR020W	CSS2	20.1065	18.0995	21.8754	27.3648	0.151714	-0.323013
YFR021W	ATG18	42.6361	34.9948	29.6595	33.898	0.284934	-0.19271
YFR022W	ROG3	19.6074	11.0073	13.3566	12.9936	0.832934	0.0397564
YFR023W	PES4	2.0634	0.44078	0.333833	0.468972	2.2269	-0.490374
YFR024C-A	LSB3	175.254	91.0144	153.341	121.392	0.945278	0.33706
YFR025C	HIS2	77.1147	50.1266	56.5619	49.1432	0.621429	0.202837
YFR026C	ULI1	8.63764	6.19664	6.90303	8.19551	0.479151	-0.247606
YFR027W	ECO1	9.47551	7.71094	13.3205	12.6141	0.297296	0.0786106
YFR028C	CDC14	72.3142	70.9869	48.5745	52.0352	0.0267251	-0.0992896
YFR029W	PTR3	29.7681	16.1172	13.6515	13.7108	0.885166	-0.00625276
YFR030W	MET10	455.264	35.9729	64.9297	14.3931	3.66172	2.1735
YFR031C	SMC2	25.6603	19.5199	15.6545	17.2361	0.394594	-0.138851
YFR031C-A	RPL2A	949.403	1345.55	2021.49	1992.47	-0.503107	0.0208548
YFR032C	RRT5	4.30485	3.06664	0.811715	1.60224	0.489308	-0.981045
YFR032C-A	RPL29	585.64	1704.49	1561.21	1474.46	-1.54125	0.0824815
YFR032C-B	MIN10	0.688057	1.51756	5.5905	6.05959	-1.14115	-0.116242
YFR033C	QCR6	180.194	141.424	219.469	350.4	0.349526	-0.674986
YFR034C	PHO4	40.7224	34.5779	61.97	57.9186	0.235974	0.0975416
YFR034W-A		8.23796	6.74438	44.2962	26.827	0.288602	0.723499
YFR035C		0.859946	1.28416	1.7943	0.598946	-0.578509	1.58292
YFR036W	CDC26	36.819	21.8848	51.2051	35.2809	0.750521	0.537401
YFR036W-A		1.65286	1.15685	6.43253	5.8727	0.514754	0.131362
YFR037C	RSC8	71.1792	70.5677	206.789	209.357	0.012447	-0.0178108
YFR038W	IRC5	35.9587	31.3693	22.926	21.822	0.196988	0.0712034
YFR039C	OSW7	54.2331	41.8057	29.1973	33.2557	0.375475	-0.187763
YFR040W	SAP155	94.6934	57.0342	41.3215	48.984	0.731437	-0.245418
YFR041C	ERJ5	63.4751	47.5442	70.7935	74.1206	0.416921	-0.0662568
YFR042W	KEG1	56.2559	41.4924	32.8024	32.4747	0.439157	0.0144833
YFR043C	IRC6	26.221	15.0349	24.0296	26.6685	0.802406	-0.150321
YFR044C	DUG1	310.936	255.762	120.632	173.638	0.281817	-0.525471
YFR045W		17.0416	10.9076	21.9682	26.8909	0.64373	-0.291697
YFR046C	CNN1	20.2761	12.5647	17.889	22.6132	0.690399	-0.338088
YFR047C	BNA6	149.93	80.8732	134.312	95.6948	0.890554	0.489071
YFR048W	RMD8	30.424	25.3528	18.0777	19.151	0.263064	-0.083203
YFR049W	YMR31	99.394	63.3938	63.9386	81.4123	0.648817	-0.348561
YFR050C	PRE4	233.814	191.219	254.181	235.35	0.290135	0.111053
YFR051C	RET2	113.402	106.137	116.126	110.391	0.0955251	0.0730689
YFR052W	RPN12	147.104	145.626	153.291	144.9	0.0145604	0.0812165
YFR053C	HXK1	544.747	132.328	17.6138	164.932	2.04147	-3.22709
YFR054C		2.97429	1.86692	2.00378	1.91365	0.67188	0.0663919
YFR055W	IRC7	17.2228	73.7147	18.3498	69.6224	-2.09763	-1.92379
YGL001C	ERG26	197.562	86.2857	102.02	104.342	1.19511	-0.0324636
YGL002W	ERP6	73.1787	52.8049	51.6608	59.6567	0.470754	-0.207614
YGL003C	CDH1	47.2757	22.0891	24.3216	24.3058	1.09776	0.000939187
YGL004C	RPN14	45.802	16.4694	33.6134	34.1299	1.47563	-0.0220036
YGL005C	COG7	71.4826	27.5557	56.9452	55.6383	1.37524	0.0334944
YGL006W	PMC1	67.5128	33.3221	16.9893	25.9086	1.01868	-0.608803
YGL006W-A		0.639022	0.407923	14.3212	15.9294	0.647568	-0.153544
YGL007C-A		84.9238	9.61829	10.6267	5.18837	3.14232	1.03434
YGL007W	BRP1	5.6222	0.562534	1.315	0.107728	3.32112	3.60961
YGL008C	PMA1	4250.02	4559.62	1752.53	1995.88	-0.101444	-0.187584
YGL009C	LEU1	2635.69	788.46	888.736	767.263	1.74107	0.212035
YGL010W	MPO1	27.0606	13.6986	22.2592	15.4801	0.982163	0.523987
YGL011C	SCL1	332.233	165.239	425.736	355.778	1.00764	0.258981
YGL012W	ERG4	846.325	316.444	364.852	194.038	1.41926	0.910971
YGL013C	PDR1	101.874	38.8817	32.5732	25.3214	1.38962	0.363327
YGL014W	PUF4	120.484	103.789	40.4744	37.6008	0.215193	0.106245
YGL015C		2.39894	1.0121	1.21795	0.419678	1.24504	1.5371
YGL016W	KAP122	107.424	68.302	25.8605	20.9041	0.653322	0.306961
YGL017W	ATE1	29.3875	15.9888	19.6904	22.5162	0.878136	-0.193472
YGL018C	JAC1	38.6624	16.903	45.3259	50.4429	1.19365	-0.154316
YGL019W	CKB1	158.273	94.9316	150.723	168.87	0.737453	-0.164019
YGL020C	GET1	128.868	81.7716	108.618	101.465	0.65622	0.0982823
YGL021W	ALK1	91.6723	55.6491	42.9944	43.4254	0.720127	-0.0143924
YGL022W	STT3	420.136	234.462	216.151	186.405	0.841503	0.213598
YGL023C	PIB2	59.979	25.187	53.7682	44.1253	1.25178	0.285146
YGL024W		0.566322	0.457139	1.24139	1.34596	0.30899	-0.116683
YGL025C	PGD1	32.6833	16.1161	39.5165	37.8792	1.02005	0.061051
YGL026C	TRP5	480.26	203.861	180.164	120.55	1.23623	0.579685
YGL027C	CWH41	214.115	96.54	60.2946	57.6351	1.14919	0.0650822
YGL028C	SCW11	303.252	277.357	111.476	113.644	0.128772	-0.0277915
YGL029W	CGR1	39.7923	42.3193	139.265	140.304	-0.0888299	-0.0107206
YGL030W	RPL30	1246.31	2207.29	4438.52	4152.11	-0.824609	0.0962319
YGL031C	RPL24A	2273.84	2379.51	2405.69	2371.43	-0.0655365	0.0206898
YGL032C	AGA2	134.879	232.739	163.81	414.696	-0.787048	-1.34003
YGL033W	HOP2	2.06013	0.814088	0.749256	1.58711	1.33948	-1.08287
YGL034C		2.34671	0.438466	1.44495	0.787916	2.4201	0.874907
YGL035C	MIG1	78.5582	40.721	36.7723	45.5023	0.947989	-0.307319
YGL036W		73.3483	30.6916	26.7949	26.2863	1.25692	0.0276479
YGL037C	PNC1	686.276	186.177	204.848	634.924	1.88211	-1.63203
YGL038C	OCH1	76.2369	60.382	43.0157	68.6501	0.336369	-0.674398
YGL039W		170.108	54.0252	68.5803	42.4595	1.65475	0.691707
YGL040C	HEM2	123.696	90.2033	88.7607	98.0679	0.455552	-0.143861
YGL041C		1.86553	0.598425	2.63755	3.8412	1.64034	-0.542356
YGL041C-B		2.92561	0.419668	1.96565	0.676656	2.80142	1.53851
YGL041W-A	DPC13	75.2485	40.6017	79.0899	75.6656	0.890122	0.063856
YGL042C		1.08545	0.775418	2.96729	4.44297	0.485245	-0.58238
YGL043W	DST1	117.833	71.2335	87.4241	90.7893	0.726118	-0.0544903
YGL044C	RNA15	58.9077	29.4476	48.3348	47.0517	1.00031	0.0388182
YGL045W	RIM8	23.6865	7.83363	20.7143	21.0713	1.59631	-0.0246503
YGL047W	ALG13	45.1334	21.9545	27.0536	34.5193	1.03968	-0.351584
YGL048C	RPT6	248.949	146.57	261.376	233.705	0.764254	0.161434
YGL049C	TIF4632	104.65	62.2544	48.6983	54.9518	0.749324	-0.174294
YGL050W	TYW3	47.7959	29.9491	60.4711	48.2496	0.674373	0.325726
YGL051W	MST27	0.495633	0.499967	2.29705	1.98165	-0.0125615	0.213075
YGL052W		8.26231	4.8193	1.84224	2.4174	0.777724	-0.391992
YGL053W	PRM8	37.3779	15.3247	38.5911	50.0765	1.28633	-0.375863
[truncated: 4,220 more rows]
