# Supplementary material for: N-terminal deletion of Swi3 created by the deletion of a dubious ORF YJL175W mitigates protein burden effect in S. cerevisiae
Source: Sci Rep. 2020 Jun 11;10:9500. doi: 10.1038/s41598-020-66307-z (PMC7289859; doi:10.1038/s41598-020-66307-z)
Supplement: Supplementary file 3 — Supplementary information 3. [file 41598_2020_66307_MOESM3_ESM.xlsx]

## Sheet: Sheet1
Saeki N. et al., “N-terminal deletion of Swi3 created by the deletion of a dubious ORF YJL175W mitigates protein burden effect in S. cerevisiae”
Table S3. RNA-seq read count (TPM) data (yjl175w∆ and corresponding WT), related to Figures 2 and 3
	name	WT_TPM	yjl175w∆_TPM	Log2 WT/yjl175w∆	p-value	adjusted p-value
YAL001C	TFC3	23.7904	21.3428	-0.156632	0.117142	0.251724
YAL002W	VPS8	17.0559	15.7482	-0.115087	0.331748	0.520227
YAL003W	EFB1	2675.45	2726.79	0.0274217	0.0577003	0.146392
YAL004W		3.18178	1.50244	-1.08252	0.109584	0.239437
YAL005C	SSA1	277.514	189.602	-0.549581	1.67e-24	4.04e-23
YAL007C	ERP2	174.602	170.173	-0.0370691	0.969863	0.984443
YAL008W	FUN14	63.8832	60.6408	-0.0751488	0.709035	0.831776
YAL009W	SPO7	31.511	33.1646	0.0737874	0.41121	0.600946
YAL010C	MDM10	24.6571	21.1016	-0.224653	0.102004	0.228332
YAL011W	SWC3	11.9356	12.1894	0.0303503	0.640035	0.787979
YAL012W	CYS3	303.086	503.603	0.732561	3.48e-74	2.1e-72
YAL013W	DEP1	46.012	51.4264	0.160501	0.0248044	0.0748597
YAL014C	SYN8	68.7477	68.7777	0.000631175	0.719636	0.839476
YAL015C	NTG1	25.6981	24.2472	-0.0838387	0.685104	0.816191
YAL016C-A		2.99917	3.64071	0.279659	0.642435	0.789684
YAL016C-B		0.21893	0.264468	0.27262	0.959428	NA
YAL016W	TPD3	105.123	97.8883	-0.102869	0.213473	0.387629
YAL017W	PSK1	20.8992	18.6857	-0.16151	0.0956233	0.217848
YAL018C	LDS1	0.167858	0.137284	-0.290077	0.870859	NA
YAL019W	FUN30	25.6682	26.1781	0.0283826	0.401073	0.59139
YAL019W-A		1.0093	0.399189	-1.33821	0.228403	0.405854
YAL020C	ATS1	41.9562	33.852	-0.309643	0.0095312	0.0339986
YAL021C	CCR4	77.4721	75.7888	-0.0316931	0.981889	0.991195
YAL022C	FUN26	58.0232	73.5158	0.341424	1.58e-07	1.45e-06
YAL023C	PMT2	212.017	203.061	-0.0622706	0.463588	0.643437
YAL024C	LTE1	7.68259	8.43057	0.134038	0.14876	0.299785
YAL025C	MAK16	136.434	134.141	-0.0244499	0.893685	0.946801
YAL026C	DRS2	23.5006	22.3816	-0.0703789	0.619871	0.772015
YAL026C-A		0.281835	0.215254	-0.388813	0.845368	NA
YAL027W	SAW1	31.1905	24.9345	-0.322963	0.0393363	0.108809
YAL028W	FRT2	10.0404	7.39133	-0.441918	0.0215983	0.0669226
YAL029C	MYO4	30.0464	30.0016	-0.00215457	0.618166	0.770655
YAL030W	SNC1	114.956	122.133	0.0873815	0.248633	0.428224
YAL031C	GIP4	22.6929	20.9676	-0.114077	0.392722	0.582806
YAL031W-A		0.397283	0.288587	-0.46116	0.829166	NA
YAL032C	PRP45	22.623	18.2545	-0.309537	0.0469977	0.124892
YAL033W	POP5	47.1966	45.2932	-0.0593894	0.851193	0.923003
YAL034C	FUN19	22.2186	19.1452	-0.214785	0.16471	0.32222
YAL034C-B		0.349797	0.138958	-1.33187	0.562382	NA
YAL034W-A	MTW1	18.368	13.997	-0.392082	0.0519662	0.135434
YAL035W	FUN12	153.041	150.76	-0.0216646	0.764153	0.867133
YAL036C	RBG1	74.8562	84.3699	0.172606	0.00447848	0.0178823
YAL037C-A		0.883067	1.91771	1.11879	0.533481	NA
YAL037C-B		73.1432	63.8879	-0.195181	0.844761	0.919394
YAL037W		10.6252	9.51476	-0.159246	0.581042	0.74223
YAL038W	CDC19	7657.76	6067	-0.335939	3.42e-21	7.38e-20
YAL039C	CYC3	50.1888	58.8473	0.229613	0.00896717	0.0323953
YAL040C	CLN3	37.8368	41.0434	0.117359	0.0706382	0.17136
YAL041W	CDC24	33.3345	33.394	0.00257429	0.63617	0.785241
YAL042C-A		2.28272	2.15267	-0.0846303	0.934653	0.966342
YAL042W	ERV46	305.714	360.34	0.237177	1.45e-09	1.68e-08
YAL043C	PTA1	31.9108	35.8672	0.16862	0.00690498	0.0259709
YAL044C	GCV3	406.691	285.447	-0.510711	9.21e-17	1.68e-15
YAL044W-A	BOL1	115.728	150.523	0.379238	3.95e-05	0.000257681
YAL045C		0.798988	1.7711	1.1484	0.286232	0.471071
YAL046C	BOL3	49.3308	57.0057	0.208618	0.106493	0.234787
YAL047C	SPC72	14.846	14.5407	-0.029971	0.998378	0.999018
YAL047W-A		0.868825	0.422337	-1.04067	0.474375	NA
YAL048C	GEM1	15.0687	14.1155	-0.0942711	0.617242	0.770283
YAL049C	AIM2	67.6384	57.7899	-0.227025	0.0445546	0.119949
YAL051W	OAF1	22.6225	18.1511	-0.317696	0.00136711	0.00633266
YAL053W	FLC2	50.3073	71.5148	0.507474	3.83e-19	7.73e-18
YAL054C	ACS1	3.00874	3.76136	0.322094	0.161926	0.318371
YAL055W	PEX22	45.8181	37.6426	-0.283549	0.0717736	0.173602
YAL056C-A		0.822683	1.00741	0.292237	0.767162	0.869153
YAL056W	GPB2	31.1323	28.4521	-0.129879	0.214048	0.388332
YAL058W	CNE1	28.6423	30.9991	0.114079	0.129276	0.270601
YAL059C-A		1.35955	2.304	0.76101	0.340467	0.527863
YAL059W	ECM1	65.9311	63.2815	-0.0591744	0.834789	0.911252
YAL060W	BDH1	99.267	68.2216	-0.541086	9.16e-13	1.37e-11
YAL061W	BDH2	22.6178	7.26673	-1.63808	2.45e-22	5.54e-21
YAL062W	GDH3	5.62219	5.97874	0.0887098	0.59021	0.750551
YAL063C	FLO9	1.02325	1.77769	0.796852	0.00281422	0.012049
YAL063C-A		0.986292	0.581231	-0.762902	0.614256	NA
YAL064C-A	TDA8	0.216336	0.363161	0.747339	0.695025	NA
YAL064W		0.720246	0.625779	-0.202838	0.911266	NA
YAL064W-B		5.17099	5.06532	-0.0297878	0.993785	0.996656
YAL065C		0.105222	0.233023	1.14703	0.6959	NA
YAL067C	SEO1	0.7139	2.05103	1.52255	0.000296325	0.00159743
YAR002C-A	ERP1	367.387	363.359	-0.0159037	0.773982	0.873366
YAR002W	NUP60	100.465	98.8104	-0.0239551	0.849732	0.922545
YAR003W	SWD1	36.0525	32.6258	-0.144087	0.283632	0.46803
YAR007C	RFA1	49.9187	50.0246	0.00305588	0.605263	0.762309
YAR008W	SEN34	27.3632	25.674	-0.0919271	0.682724	0.81452
YAR009C		7.44245	3.40616	-1.12763	7.1e-13	1.07e-11
YAR014C	BUD14	55.6761	58.1519	0.062768	0.121344	0.258964
YAR015W	ADE1	695.149	798.291	0.199594	1.3e-10	1.64e-09
YAR018C	KIN3	26.5556	30.7189	0.21011	0.0220155	0.0679022
YAR019C	CDC15	10.5465	10.0797	-0.065307	0.824107	0.905587
YAR019W-A		2.71181	2.37617	-0.19062	0.827634	0.907741
YAR020C	PAU7	10.0314	11.0362	0.137719	0.721466	0.839865
YAR023C		10.7205	9.98911	-0.10195	0.793729	0.886179
YAR027W	UIP3	107.109	96.7525	-0.146712	0.161458	0.317657
YAR028W		63.4486	53.7368	-0.239678	0.0468532	0.124615
YAR029W		33.3527	31.0393	-0.10371	0.766249	0.868593
YAR030C		2.99965	5.41833	0.853054	0.0992947	0.224134
YAR031W	PRM9	13.2242	16.6981	0.336503	0.0377974	0.105396
YAR033W	MST28	28.0613	30.9832	0.142905	0.214943	0.389048
YAR035W	YAT1	1.76922	2.85222	0.688974	0.0216343	0.0669921
YAR042W	SWH1	35.379	34.9592	-0.017222	0.801631	0.891003
YAR047C		1.78969	2.43631	0.444985	0.545532	0.709357
YAR050W	FLO1	2.06327	3.97582	0.946318	7.53e-08	7.22e-07
YAR053W		0.278816	0.438258	0.652466	0.735765	NA
YAR064W		0.135737	0.16397	0.27262	0.959428	NA
YAR071W	PHO11	38.0828	2.94115	-3.69469	1.65e-87	1.33e-85
YAR073W	IMD1	0.237442	0.423704	0.835481	0.406589	0.596977
YAR075W		0.0859094	0.557861	2.69902	0.151243	NA
YBL001C	ECM15	208.636	194.177	-0.103621	0.408773	0.598745
YBL002W	HTB2	1348	1063.92	-0.341423	1.12e-15	1.97e-14
YBL003C	HTA2	636.274	410.801	-0.631208	9.36e-26	2.34e-24
YBL004W	UTP20	23.7354	25.2282	0.0879956	0.0263402	0.0785535
YBL005W	PDR3	14.3247	13.923	-0.0410377	0.940935	0.968971
YBL005W-B		10.0543	2.01033	-2.32231	3.12e-60	1.65e-58
YBL006C	LDB7	124.96	123.2	-0.0204681	0.890132	0.945774
YBL006W-A		1.91597	3.70985	0.953287	0.355385	0.544109
YBL007C	SLA1	62.267	66.0386	0.0848419	0.0155317	0.0512316
YBL008W	HIR1	13.7144	14.8149	0.111352	0.183563	0.35029
YBL009W	ALK2	21.9269	22.4752	0.0356301	0.477599	0.656027
YBL010C		29.4614	26.1615	-0.171379	0.305136	0.492668
YBL011W	SCT1	43.2489	44.3726	0.0370042	0.297261	0.483341
YBL012C		0.615317	0.66028	0.101748	0.919528	0.959244
YBL013W	FMT1	6.87915	5.2215	-0.397767	0.134815	0.27891
YBL014C	RRN6	12.3435	12.3526	0.00106039	0.746655	0.857633
YBL015W	ACH1	38.5313	31.8712	-0.273777	0.00752638	0.0279199
YBL016W	FUS3	112.429	55.1123	-1.02857	1.7e-40	6.32e-39
YBL017C	PEP1	41.8532	40.7068	-0.0400649	0.918766	0.958839
YBL018C	POP8	34.6273	40.6968	0.233004	0.106023	0.234256
YBL019W	APN2	15.3652	9.82434	-0.645235	4.41e-05	0.00028555
YBL020W	RFT1	39.3519	44.1684	0.16658	0.0136421	0.045924
YBL021C	HAP3	43.1304	38.796	-0.152799	0.445565	0.629392
YBL022C	PIM1	47.3863	49.2565	0.0558446	0.137007	0.282132
YBL023C	MCM2	25.8917	26.4809	0.0324592	0.423125	0.61045
YBL024W	NCL1	98.9549	92.5644	-0.0963135	0.23573	0.413324
YBL025W	RRN10	34.7928	33.5563	-0.0522068	0.938986	0.968796
YBL026W	LSM2	235.461	213.197	-0.143303	0.209424	0.382396
YBL027W	RPL19B	3295.3	3594	0.125183	5.05e-06	3.79e-05
YBL028C		138.361	124.131	-0.156567	0.228869	0.406219
YBL029C-A		187.52	104.209	-0.847572	3.04e-14	4.91e-13
YBL029W		43.2476	16.5792	-1.38325	1.26e-28	3.54e-27
YBL030C	PET9	256.641	217.455	-0.239031	0.000260411	0.00141734
YBL031W	SHE1	27.1291	28.3984	0.065965	0.425458	0.61225
YBL032W	HEK2	159.5	160.296	0.00717603	0.462815	0.642815
YBL033C	RIB1	51.252	57.9463	0.177108	0.0203108	0.0636542
YBL034C	STU1	8.2612	8.55893	0.0510782	0.415425	0.604105
YBL035C	POL12	17.8091	18.4821	0.0535129	0.41004	0.599919
YBL036C		111.715	109.426	-0.0298689	0.966082	0.982507
YBL037W	APL3	12.0132	12.5052	0.057905	0.405147	0.595563
YBL038W	MRPL16	59.3301	63.5698	0.0995754	0.205382	0.377342
YBL039C	URA7	103.303	100.905	-0.0338859	0.991614	0.995776
YBL039W-B	MIN6	31.2579	25.1044	-0.316282	0.326187	0.513984
YBL040C	ERD2	135.232	143.786	0.0884857	0.112372	0.243577
YBL041W	PRE7	262.972	337.977	0.36202	4.51e-14	7.25e-13
YBL042C	FUI1	34.4574	53.2766	0.628688	4.57e-18	8.83e-17
YBL043W	ECM13	2.97093	9.67576	1.70346	2.77e-08	2.77e-07
YBL044W		2.45095	3.85801	0.654516	0.248125	0.427587
YBL045C	COR1	180.204	115.526	-0.641412	1.25e-31	3.9e-30
YBL046W	PSY4	37.5531	39.9403	0.0889134	0.19716	0.367115
YBL047C	EDE1	59.3576	59.3449	-0.000308567	0.511177	0.682797
YBL048W	RRT1	1.7171	2.05625	0.260043	0.745885	0.857065
YBL049W	MOH1	2.07046	5.15173	1.31511	0.0138515	0.0465282
YBL050W	SEC17	109.086	108.681	-0.00537232	0.678194	0.811355
YBL051C	PIN4	76.0698	76.5261	0.00862872	0.450054	0.633579
YBL052C	SAS3	23.2092	22.479	-0.0461155	0.8978	0.948672
YBL053W		3.9559	2.60984	-0.600041	0.412025	0.60141
YBL054W	TOD6	28.2152	36.3096	0.363877	6.34e-05	0.000398744
YBL055C		35.6597	26.4889	-0.428906	0.000206506	0.00114499
YBL056W	PTC3	149.859	122.255	-0.293703	1.15e-06	9.49e-06
YBL057C	PTH2	108.22	98.7552	-0.132038	0.258606	0.44004
YBL058W	SHP1	199.479	231.441	0.214403	1.49e-07	1.38e-06
YBL059C-A	CMC2	65.6543	52.8909	-0.31187	0.0808089	0.190493
YBL059W	IAI11	16.5441	15.5744	-0.087137	0.806208	0.894173
YBL060W	YEL1	11.7351	11.7743	0.00480735	0.765786	0.868226
YBL061C	SKT5	37.1586	32.9506	-0.173393	0.0748057	0.179194
YBL062W		0.97424	0.987185	0.019043	0.97226	0.985729
YBL063W	KIP1	11.5835	10.6524	-0.120902	0.438303	0.623384
YBL064C	PRX1	59.3308	57.5075	-0.04503	0.891453	0.946072
YBL065W		0.47584	0.558444	0.230936	0.885928	NA
YBL066C	SEF1	8.56156	8.04522	-0.0897421	0.688407	0.818693
YBL067C	UBP13	27.4612	28.7873	0.0680389	0.235396	0.412973
YBL068W	PRS4	59.879	51.9611	-0.204618	0.0673204	0.165515
YBL069W	AST1	30.4903	20.1665	-0.596387	1.57e-06	1.27e-05
YBL070C		0.63854	0.951449	0.575348	0.661519	0.802048
YBL071C		1.06477	1.7413	0.709626	0.457165	0.638532
YBL071C-B		1.666	1.85308	0.153537	0.906194	NA
YBL071W-A	KTI11	72.193	64.7351	-0.157311	0.442464	0.626315
YBL072C	RPS8A	1650.19	1830.72	0.149777	5.67e-07	4.87e-06
YBL074C	AAR2	12.3375	9.80593	-0.331325	0.114573	0.247313
YBL075C	SSA3	16.2797	15.673	-0.0547909	0.875004	0.938194
YBL076C	ILS1	256.765	263.885	0.0394591	0.0309694	0.0894038
YBL077W		4.29682	7.81437	0.86286	0.335048	0.522696
YBL078C	ATG8	71.4792	51.9301	-0.460953	0.00393128	0.0159601
YBL079W	NUP170	28.9891	26.422	-0.133771	0.120251	0.257162
YBL080C	PET112	10.9335	11.3088	0.0486915	0.594251	0.753687
YBL081W		58.5094	66.1822	0.177775	0.0101418	0.0357461
YBL082C	ALG3	28.661	40.941	0.514459	2e-07	1.81e-06
YBL084C	CDC27	15.8879	17.4759	0.137436	0.122277	0.260199
YBL085W	BOI1	41.5152	37.9402	-0.129914	0.152128	0.304306
YBL086C		53.4273	52.1937	-0.0337029	0.993862	0.996656
YBL087C	RPL23A	1424.25	1477.94	0.0533917	0.0191151	0.0605783
YBL088C	TEL1	9.1325	8.39249	-0.121911	0.313601	0.501702
YBL089W	AVT5	18.8273	22.5957	0.263227	0.0163993	0.0534254
YBL090W	MRP21	49.4458	39.2358	-0.333678	0.0392878	0.108772
YBL091C	MAP2	294.603	313.989	0.0919406	0.00724695	0.0270446
YBL091C-A	SCS22	32.5986	28.1108	-0.213684	0.268245	0.450893
YBL092W	RPL32	5648.78	6082.47	0.106717	0.00029023	0.00156593
YBL093C	ROX3	108.986	97.1834	-0.165366	0.103429	0.230506
YBL094C		2.34637	2.77936	0.244324	0.677529	0.811355
YBL095W	MRX3	21.7731	13.2888	-0.712335	0.000130616	0.000760825
YBL096C		0.93547	0.421238	-1.15106	0.48218	NA
YBL097W	BRN1	8.1712	6.61295	-0.305253	0.107941	0.236945
YBL098W	BNA4	25.466	38.5714	0.598961	2.55e-10	3.18e-09
YBL099W	ATP1	237.512	155.434	-0.611697	6.39e-37	2.28e-35
YBL100C		3.00906	1.90974	-0.655938	0.439611	0.624351
YBL100W-B		2.71894	2.35307	-0.208496	0.33095	0.51972
YBL100W-C		1.71236	0.743112	-1.20433	0.521429	NA
YBL101C	ECM21	15.1196	12.9536	-0.223063	0.0522424	0.13604
YBL102W	SFT2	70.6384	66.878	-0.07892	0.659512	0.800551
YBL103C	RTG3	32.0932	36.0758	0.168764	0.0357044	0.100733
YBL104C	SEA4	12.9714	12.5892	-0.0431482	0.936653	0.967123
YBL105C	PKC1	41.9721	39.9353	-0.0717656	0.522692	0.691427
YBL106C	SRO77	7.52242	16.9477	1.17182	8.75e-27	2.26e-25
YBL107C	MIX23	55.701	44.8653	-0.312101	0.0224256	0.068767
YBL108W		0.134051	0.278015	1.05237	0.695865	NA
YBL109W		1.34164	2.11996	0.660039	0.41811	0.606073
YBL111C		0.102528	0.134431	0.390843	0.753956	NA
YBL113C		13.2464	16.7543	0.33893	0.000981086	0.00470045
YBL113W-A		0.255577	0.352267	0.462912	0.764679	NA
YBR001C	NTH2	23.3544	20.887	-0.161088	0.17879	0.343713
YBR002C	RER2	60.5645	55.0394	-0.138009	0.297827	0.483881
YBR003W	COQ1	43.7196	36.9591	-0.24235	0.0245226	0.0742
YBR004C	GPI18	33.6573	33.6637	0.00027618	0.795772	0.887823
YBR005W	RCR1	116.717	64.9996	-0.844516	3.13e-16	5.58e-15
YBR006W	UGA2	19.638	19.3499	-0.0213203	0.943597	0.970565
YBR007C	DSF2	23.0454	16.9133	-0.44632	3.53e-05	0.000232582
YBR008C	FLR1	20.2637	15.2619	-0.408962	0.00226785	0.00997758
YBR009C	HHF1	1395.41	1148.98	-0.280338	1.3e-07	1.2e-06
YBR010W	HHT1	1058.25	827.991	-0.353988	2.12e-09	2.38e-08
YBR011C	IPP1	1841.65	2365.42	0.361095	3.57e-29	1.03e-27
YBR012C		13.3753	6.29124	-1.08815	0.00177187	0.0080576
YBR012W-B		0.841012	0.594526	-0.500388	0.181023	0.346826
YBR013C		19.0402	25.6442	0.42959	0.037135	0.103968
YBR014C	GRX7	72.1673	74.1763	0.039612	0.470602	0.649715
YBR015C	MNN2	96.1373	84.0865	-0.193223	0.00536394	0.0207907
YBR016W		316.756	347.307	0.13284	0.009269	0.0332157
YBR017C	KAP104	70.1894	63.7716	-0.138339	0.0548015	0.140585
YBR018C	GAL7	4.92187	3.23591	-0.605032	0.0674411	0.165699
YBR019C	GAL10	0.682668	1.03764	0.60405	0.202587	0.374308
YBR020W	GAL1	3.59349	4.11769	0.196449	0.40882	0.598745
YBR021W	FUR4	9.04385	8.92473	-0.0191297	0.924394	0.961488
YBR022W	POA1	41.6764	30.6886	-0.441524	0.00855254	0.0311872
YBR023C	CHS3	33.0838	32.6207	-0.0203387	0.823855	0.905587
YBR024W	SCO2	24.642	22.8018	-0.111975	0.57455	0.736744
YBR025C	OLA1	765.422	811.758	0.0847942	0.000383598	0.00201551
YBR026C	ETR1	104.746	96.783	-0.114065	0.229172	0.406292
YBR027C		0.863049	0.283126	-1.608	0.309587	NA
YBR028C	YPK3	43.0617	30.6711	-0.489527	2e-07	1.81e-06
YBR029C	CDS1	44.396	49.1211	0.145914	0.0303786	0.0883108
YBR030W	RKM3	29.6048	31.5059	0.0897916	0.188686	0.356675
YBR031W	RPL4A	2313.46	2563.97	0.148328	2.89e-08	2.87e-07
YBR032W		0.407688	0.131955	-1.62742	0.56849	NA
YBR033W	EDS1	1.02776	1.13858	0.147742	0.621868	0.773419
YBR034C	HMT1	100.544	109.465	0.122643	0.0264882	0.0788813
YBR035C	PDX3	151.451	172.109	0.184474	0.00149991	0.00689073
YBR036C	CSG2	165.904	174.067	0.0692904	0.0408015	0.112057
YBR037C	SCO1	28.0795	29.4819	0.0703135	0.440118	0.624396
YBR038W	CHS2	32.4794	34.7094	0.095804	0.0796106	0.188382
YBR039W	ATP3	246.151	195.506	-0.332334	3.83e-09	4.21e-08
YBR040W	FIG1	2.28798	0.278829	-3.03662	0.000216937	0.00119855
YBR041W	FAT1	51.9592	48.7573	-0.0917594	0.40389	0.594557
YBR042C	CST26	40.3351	40.8089	0.0168486	0.598859	0.757491
YBR043C	QDR3	27.53	30.4111	0.14359	0.058393	0.14765
YBR044C	TCM62	26.5247	20.5823	-0.365935	0.00201714	0.00902779
YBR045C	GIP1	2.28709	3.32843	0.541327	0.0406837	0.111939
YBR046C	ZTA1	36.2722	27.6438	-0.391912	0.00325579	0.0135519
YBR047W	FMP23	10.0332	6.56871	-0.611103	0.0644171	0.160339
YBR048W	RPS11B	1699.74	1936.18	0.187896	4.72e-09	5.12e-08
YBR049C	REB1	41.9003	34.0114	-0.300943	0.000234372	0.00128688
YBR050C	REG2	4.15622	2.20308	-0.915748	0.0164765	0.0535809
YBR051W		0.819641	0.610337	-0.425386	0.774862	NA
YBR052C	RFS1	196.305	158.167	-0.311652	4.82e-05	0.000309243
YBR053C		63.3581	43.1192	-0.555198	5.8e-09	6.22e-08
YBR054W	YRO2	112.346	2.44986	-5.51911	1.25e-156	2.23e-154
YBR055C	PRP6	23.8317	22.3663	-0.0915575	0.531149	0.697694
YBR056C-B		3.3498	4.28004	0.35355	0.651695	0.797173
YBR056W		69.4017	49.7511	-0.480244	3.8e-09	4.18e-08
YBR056W-A	MNC1	94.5599	41.359	-1.19303	9.36e-10	1.11e-08
YBR057C	MUM2	54.5769	63.2178	0.212042	0.00300575	0.0127376
YBR058C	UBP14	47.4827	49.1017	0.0483699	0.210399	0.383726
YBR058C-A	TSC3	219.742	218.56	-0.00778399	0.768217	0.869479
YBR059C	AKL1	32.5976	32.547	-0.00224277	0.655032	0.798237
YBR060C	ORC2	32.8887	32.3479	-0.023921	0.888227	0.945042
YBR061C	TRM7	53.2753	49.82	-0.0967413	0.504319	0.677313
YBR062C		63.9908	68.9152	0.106958	0.191934	0.360514
YBR063C		20.9241	18.6014	-0.169755	0.321387	0.509914
YBR064W		0.193026	0.742948	1.94446	0.225335	NA
YBR065C	ECM2	24.0932	19.074	-0.337016	0.0273152	0.0809567
YBR066C	NRG2	66.5029	45.1401	-0.559007	1.7e-06	1.37e-05
YBR067C	TIP1	741.557	272.823	-1.44259	4.46e-134	6.45e-132
YBR068C	BAP2	243.281	223.81	-0.120345	0.030437	0.0884394
YBR069C	TAT1	131.907	85.7494	-0.621317	4.54e-23	1.04e-21
YBR070C	ALG14	37.5647	78.4042	1.06155	6.17e-24	1.46e-22
YBR071W		110.008	97.1793	-0.178884	0.105157	0.23322
YBR072C-A		2.80006	1.99275	-0.490696	0.66454	0.803742
YBR072W	HSP26	48.8737	9.14481	-2.41803	5.76e-35	2e-33
YBR073W	RDH54	38.9001	36.4175	-0.095141	0.354895	0.543927
YBR074W	PFF1	34.8631	28.739	-0.278692	0.000586561	0.00298853
YBR076C-A		42.25	59.5029	0.494008	0.00355115	0.0145916
YBR076W	ECM8	0.885875	0.520674	-0.766721	0.355111	0.544031
YBR077C	SLM4	65.2154	74.4879	0.191795	0.053888	0.139045
YBR078W	ECM33	1197.84	784.234	-0.611084	3.86e-74	2.31e-72
YBR079C	RPG1	231.667	229.466	-0.0137676	0.569601	0.732476
YBR080C	SEC18	68.0983	71.5299	0.070929	0.0630025	0.157595
YBR081C	SPT7	19.8375	22.1708	0.160431	0.00947326	0.0338266
YBR082C	UBC4	1274.77	1480.51	0.215858	4.41e-12	6.21e-11
YBR083W	TEC1	74.631	34.7525	-1.10266	6.2e-40	2.3e-38
YBR084C-A	RPL19A	2349.11	2457.81	0.065256	0.00593351	0.0227013
YBR084W	MIS1	108.451	102.65	-0.0793114	0.323049	0.51125
YBR085C-A		256.612	206.823	-0.311192	0.00144983	0.006686
YBR085W	AAC3	26.0827	20.5187	-0.346154	0.0283122	0.0832845
YBR086C	IST2	110.081	81.4118	-0.435256	1.01e-17	1.92e-16
YBR087W	RFC5	52.2645	47.7645	-0.129892	0.288654	0.473305
YBR088C	POL30	106.197	114.043	0.102831	0.0638111	0.159168
YBR089C-A	NHP6B	57.1649	64.8028	0.180927	0.171301	0.332397
YBR089W		2.95313	2.79447	-0.079672	0.933613	0.965747
YBR090C		2.9975	2.34889	-0.351781	0.609597	0.76446
YBR091C	TIM12	33.0635	39.8568	0.269589	0.121473	0.259062
YBR092C	PHO3	311.618	58.7098	-2.40811	0	0
YBR093C	PHO5	462.921	16.3052	-4.82736	0	0
YBR094W	PBY1	25.0196	24.7985	-0.0128025	0.823796	0.905587
YBR095C	RXT2	24.1296	22.5992	-0.0945344	0.614803	0.768473
YBR096W		114.016	117.129	0.038862	0.352188	0.540957
YBR097W	VPS15	9.76101	8.43076	-0.211369	0.112086	0.243042
YBR098W	MMS4	9.10069	8.48518	-0.101031	0.657625	0.799639
YBR099C		6.72737	10.185	0.598327	0.091284	0.209781
YBR101C	FES1	156.624	135.883	-0.204938	0.00787524	0.0289721
YBR102C	EXO84	22.3113	23.7195	0.0883052	0.21092	0.384059
YBR103W	SIF2	30.3851	27.835	-0.126464	0.355608	0.544216
YBR104W	YMC2	39.9169	51.9016	0.378781	3.28e-05	0.00021757
YBR105C	VID24	49.5916	25.2072	-0.976261	4.49e-17	8.32e-16
YBR106W	SND3	750.197	1005.85	0.423072	9.58e-31	2.91e-29
YBR107C	IML3	22.7533	22.079	-0.043398	0.966776	0.982892
YBR108W	AIM3	16.7292	17.3205	0.0501105	0.377001	0.566504
YBR109C	CMD1	491.1	552.631	0.1703	0.000104416	0.000621007
YBR109W-A		6.19457	4.06806	-0.606663	0.365159	0.554874
YBR110W	ALG1	48.6484	45.6379	-0.0921608	0.495415	0.670724
YBR111C	YSA1	215.57	183.535	-0.232103	0.000770315	0.00379424
YBR111W-A	SUS1	83.815	73.1061	-0.197216	0.245731	0.424637
YBR112C	CYC8	60.841	55.1708	-0.141137	0.0580641	0.147135
YBR113W		2.30108	2.1686	-0.0855454	0.928654	0.962699
YBR114W	RAD16	13.4916	12.8734	-0.0676636	0.760699	0.86587
YBR115C	LYS2	29.1539	39.3679	0.433331	7.03e-15	1.17e-13
YBR117C	TKL2	0.783197	0.289029	-1.43816	0.031533	0.0906951
YBR118W	TEF2	2445.08	2444.16	-0.0005438	0.331022	0.51972
YBR119W	MUD1	54.3107	48.6405	-0.159076	0.194715	0.363761
YBR120C	CBP6	38.0423	22.0289	-0.788211	3.16e-05	0.000210431
YBR121C	GRS1	333.964	309.501	-0.109748	0.0396628	0.109663
YBR122C	MRPL36	90.7333	82.1416	-0.143519	0.262521	0.444272
YBR123C	TFC1	24.2517	21.6812	-0.161636	0.208931	0.381832
YBR124W		0.685206	0.12525	-2.45173	0.208643	NA
YBR125C	PTC4	45.8111	46.9458	0.0352986	0.465103	0.644897
YBR126C	TPS1	268.072	192.127	-0.48056	2.53e-24	6.05e-23
YBR126W-A	MEO1	2.77594	1.85688	-0.580098	0.577459	0.738868
YBR126W-B		0.575058	0.277656	-1.05041	0.789409	NA
YBR127C	VMA2	693.788	702.521	0.0180453	0.144448	0.293473
YBR128C	ATG14	9.76272	8.49457	-0.200743	0.442611	0.626361
YBR129C	OPY1	30.3316	29.6105	-0.0347111	0.988992	0.993785
YBR130C	SHE3	84.2524	78.7403	-0.0976151	0.335214	0.522696
YBR131W	CCZ1	7.70685	8.13108	0.0773051	0.477271	0.655844
YBR132C	AGP2	15.9783	8.44543	-0.919869	6.27e-09	6.66e-08
YBR133C	HSL7	29.714	35.2278	0.245571	0.000247228	0.0013515
YBR134W		0.921434	0.46906	-0.974109	0.449179	0.632921
YBR135W	CKS1	87.1575	98.7057	0.179509	0.0389458	0.107969
YBR136W	MEC1	5.4749	6.47331	0.241672	0.00676961	0.0255545
YBR137W		51.238	47.7571	-0.101498	0.579937	0.741123
YBR138C		13.2932	12.6281	-0.0740457	0.770829	0.871203
YBR139W	ATG42	59.9451	46.5255	-0.365621	2.96e-05	0.000197929
YBR140C	IRA1	17.2887	19.6356	0.183648	5.68e-05	0.00035998
YBR141C	BMT2	8.90756	11.9462	0.423451	0.0220367	0.0679339
YBR141W-A		14.1086	11.0395	-0.353897	0.589521	0.749982
YBR142W	MAK5	43.729	43.6349	-0.00310916	0.665044	0.803816
YBR143C	SUP45	373.268	337.096	-0.147054	0.00398236	0.0161501
YBR144C		1.43515	2.48591	0.792576	0.331677	0.520227
YBR145W	ADH5	45.6755	47.2252	0.0481373	0.404278	0.59482
YBR146W	MRPS9	92.1128	68.3519	-0.430419	1.6e-06	1.29e-05
YBR147W	RTC2	3.13236	2.81714	-0.153018	0.768988	0.86991
YBR148W	YSW1	2.17479	2.76558	0.346703	0.226366	0.403684
YBR149W	ARA1	191.197	208.801	0.127064	0.0016478	0.00753193
YBR150C	TBS1	10.5215	11.4889	0.126899	0.155073	0.308706
YBR151W	APD1	133.424	109.524	-0.284768	9.85e-05	0.000590135
YBR152W	SPP381	17.1085	16.7647	-0.0292875	0.989976	0.994452
YBR153W	RIB7	37.7179	34.4824	-0.129391	0.478531	0.657017
YBR154C	RPB5	206.338	184.112	-0.164431	0.0329938	0.0941533
YBR155W	CNS1	60.1394	69.6801	0.212438	0.0020499	0.00914456
YBR156C	SLI15	16.7635	15.1203	-0.14884	0.328974	0.517347
YBR157C	ICS2	64.1094	17.0846	-1.90784	1.32e-43	5.35e-42
YBR158W	AMN1	162.069	165.567	0.030808	0.197668	0.36795
YBR159W	IFA38	164.929	180.65	0.131354	0.00335579	0.0138991
YBR160W	CDC28	81.5147	67.1362	-0.279969	0.00329842	0.0136949
YBR161W	CSH1	26.7237	21.3422	-0.324411	0.0243716	0.073959
YBR162C	TOS1	680.607	771.619	0.181066	5.81e-12	8.12e-11
YBR162W-A	YSY6	355.468	396.885	0.159001	0.0368299	0.103253
YBR163W	EXO5	25.3906	25.1675	-0.0127351	0.857047	0.926284
YBR164C	ARL1	154.057	143.082	-0.106623	0.335917	0.523441
YBR165W	UBS1	28.5438	26.6074	-0.101353	0.611775	0.766226
YBR166C	TYR1	53.2063	49.895	-0.0927001	0.481761	0.659511
YBR167C	POP7	46.1167	38.3705	-0.265291	0.16139	0.317657
YBR168W	PEX32	16.4543	15.9531	-0.0446248	0.932162	0.964843
YBR169C	SSE2	30.2133	16.103	-0.907853	1.23e-18	2.41e-17
YBR170C	NPL4	35.9744	36.762	0.0312425	0.461007	0.641595
YBR171W	SEC66	144.768	130.302	-0.151886	0.106543	0.234787
YBR172C	SMY2	68.2499	64.2121	-0.0879829	0.345868	0.534039
YBR173C	UMP1	330.836	414.003	0.323526	1.06e-09	1.25e-08
YBR174C		0.784041	1.37959	0.815238	0.443814	0.627921
YBR175W	SWD3	35.0265	29.4158	-0.251854	0.0640844	0.159659
YBR176W	ECM31	27.8596	31.4496	0.17487	0.091541	0.210139
YBR177C	EHT1	122.62	111.963	-0.131164	0.0890116	0.205775
YBR178W		0.985956	1.83104	0.893068	0.322771	0.51119
YBR179C	FZO1	22.2951	22.5007	0.0132426	0.610883	0.765573
YBR180W	DTR1	0.286327	0.305851	0.0951668	0.900354	0.949984
YBR181C	RPS6B	1232.17	1330.57	0.110843	2.46e-05	0.000166505
YBR182C	SMP1	6.28251	6.15865	-0.0287271	0.975172	0.987625
YBR182C-A		1.48083	1.58726	0.100135	0.90502	0.952835
YBR183W	YPC1	22.7054	5.57085	-2.02707	3.44e-23	7.96e-22
YBR184W		5.32528	3.73719	-0.510904	0.0473659	0.12571
YBR185C	MBA1	34.0803	25.8901	-0.396539	0.00514401	0.0201306
YBR186W	PCH2	0.556636	0.517302	-0.105727	0.920766	0.959639
YBR187W	GDT1	216.141	196.424	-0.138	0.0547112	0.140412
YBR188C	NTC20	54.9315	51.5126	-0.0927073	0.658504	0.799952
YBR189W	RPS9B	3744.27	4123.59	0.139219	2.94e-09	3.27e-08
YBR191W	RPL21A	2377.49	2646.02	0.154384	2.17e-07	1.94e-06
YBR192W	RIM2	36.4213	29.0242	-0.327527	0.00669079	0.025303
YBR193C	MED8	58.0888	55.0028	-0.0787545	0.673009	0.808573
YBR194W	AIM4	25.0502	23.8931	-0.0682269	0.881706	0.941947
YBR195C	MSI1	29.8461	21.4904	-0.473849	0.0002706	0.00146894
YBR196C	PGI1	1464.01	1160.72	-0.334902	4.74e-19	9.49e-18
YBR196C-A		8.19799	7.41299	-0.145215	0.825154	0.90598
YBR196C-B		27.3588	20.4592	-0.419254	0.332273	0.520502
YBR197C		54.1269	73.2933	0.437335	7.7e-06	5.64e-05
YBR198C	TAF5	48.6745	43.5756	-0.159646	0.0536201	0.138584
YBR199W	KTR4	147.529	159.312	0.110856	0.00344061	0.0141655
YBR200W	BEM1	43.657	46.9824	0.105909	0.0729854	0.175849
YBR201C-A	MIN7	46.9091	80.4113	0.777532	1.55e-05	0.000108636
YBR201W	DER1	36.467	40.2216	0.141379	0.188966	0.356986
YBR202W	MCM7	37.4102	48.5847	0.377071	1.54e-09	1.77e-08
YBR203W	COS111	4.675	7.50574	0.683029	1.92e-05	0.00013228
YBR204C	LDH1	39.8488	38.5949	-0.0461271	0.911476	0.95598
YBR205W	KTR3	89.3222	100.994	0.177177	0.00146378	0.00673364
YBR206W		5.81748	5.10878	-0.187415	0.741617	0.853738
YBR207W	FTH1	38.3887	39.9493	0.0574884	0.314912	0.502454
YBR208C	DUR1,2	24.7403	23.0879	-0.099723	0.304383	0.491707
YBR209W		0.130202	0.28042	1.10684	0.674816	NA
YBR210W	ERV15	75.0881	92.3225	0.298098	0.00320516	0.0133821
YBR211C	AME1	28.3737	26.4819	-0.0995509	0.606948	0.763255
YBR212W	NGR1	57.6484	67.8529	0.235129	2.54e-05	0.000171329
YBR213W	MET8	12.3873	15.6783	0.339902	0.0481393	0.127382
YBR214W	SDS24	74.8495	49.3267	-0.601624	2.3e-15	3.96e-14
YBR215W	HPC2	35.9794	34.3814	-0.0655422	0.721953	0.840118
YBR216C	YBP1	30.6217	27.776	-0.140719	0.241197	0.419364
YBR217W	ATG12	32.199	25.3855	-0.343011	0.0548493	0.14065
YBR218C	PYC2	94.9441	83.8935	-0.17852	0.000730933	0.00363189
YBR219C		0.4274	0.721391	0.755193	0.572107	NA
YBR220C		37.4385	40.1583	0.101175	0.102524	0.229176
YBR221C	PDB1	473.085	589.047	0.316284	1.48e-19	3.03e-18
YBR222C	PCS60	106.779	120.419	0.173446	0.000197187	0.0010992
YBR223C	TDP1	12.0442	12.3594	0.0372661	0.650574	0.796853
YBR224W		0.477885	0.357483	-0.418789	0.772371	NA
YBR225W		10.0188	11.2313	0.164816	0.110063	0.239993
YBR226C		0.0998047	0.109708	0.136491	0.960333	NA
YBR227C	MCX1	32.2992	30.9481	-0.0616485	0.792769	0.885583
YBR228W	SLX1	26.8319	18.9255	-0.503614	0.00113959	0.00537483
YBR229C	ROT2	32.4535	33.4271	0.0426477	0.28346	0.467871
YBR230C	OM14	99.9149	91.7583	-0.12286	0.397637	0.587997
YBR230W-A	COQ21	31.0402	38.4113	0.307396	0.162374	0.318653
YBR231C	SWC5	27.2766	34.4555	0.337069	0.00272571	0.011757
YBR232C		0.457911	0.634846	0.47134	0.734082	NA
YBR233W	PBP2	18.0561	20.2121	0.162733	0.150483	0.301986
YBR233W-A	DAD3	72.1634	69.2311	-0.059848	0.854595	0.924852
YBR234C	ARC40	198.984	224.276	0.17262	4.73e-05	0.000304312
YBR235W	VHC1	19.0843	21.9248	0.200176	0.00682988	0.0257196
YBR236C	ABD1	50.0999	45.947	-0.124837	0.287161	0.471866
YBR237W	PRP5	18.1332	18.8894	0.0589495	0.389531	0.579315
YBR238C		27.9451	14.589	-0.937718	6.14e-17	1.13e-15
YBR239C	ERT1	10.0418	12.3744	0.301339	0.0344886	0.0977464
YBR240C	THI2	2.88293	3.33153	0.208652	0.440097	0.624396
YBR241C		17.5171	21.1132	0.269376	0.0217773	0.0673344
YBR242W		81.3066	83.0077	0.029873	0.458522	0.639884
YBR243C	ALG7	52.4567	56.8254	0.115409	0.0742517	0.178057
YBR244W	GPX2	38.2592	17.4507	-1.13253	2.72e-08	2.73e-07
YBR245C	ISW1	30.6244	28.4377	-0.106876	0.308311	0.496377
YBR246W	RRT2	56.2221	51.0962	-0.137923	0.240631	0.418966
YBR247C	ENP1	52.1284	54.7096	0.0697243	0.198541	0.368976
YBR248C	HIS7	93.2244	118.655	0.347993	1.23e-11	1.66e-10
YBR249C	ARO4	532.978	643.559	0.271998	2.04e-16	3.66e-15
YBR250W	SPO23	1.46157	1.70361	0.22108	0.54076	0.706737
YBR251W	MRPS5	33.4157	28.3009	-0.239681	0.100973	0.226846
YBR252W	DUT1	101.807	112.376	0.142505	0.0715188	0.17312
YBR253W	SRB6	85.9073	77.3093	-0.15214	0.324223	0.512057
YBR254C	TRS20	37.2444	37.323	0.00304186	0.78398	0.879715
YBR255C-A	RCF3	47.5921	57.3091	0.268041	0.0408813	0.112135
YBR255W	MTC4	24.5	22.6169	-0.115379	0.423939	0.611296
YBR256C	RIB5	107.641	142.835	0.408119	1.34e-09	1.55e-08
YBR257W	POP4	21.1556	18.3888	-0.202212	0.302762	0.489597
YBR258C	SHG1	22.8711	18.6279	-0.296062	0.228255	0.405706
YBR259W		12.4661	12.9912	0.0595239	0.494351	0.670304
YBR260C	RGD1	24.575	24.7643	0.0110721	0.632339	0.782143
YBR261C	TAE1	114.914	132.539	0.205862	0.0021874	0.00964412
YBR262C	MIC12	82.132	75.5354	-0.120792	0.524079	0.692207
YBR263W	SHM1	240.258	276.682	0.203642	9.46e-08	8.96e-07
YBR264C	YPT10	51.1768	36.7381	-0.478214	0.000589028	0.00299864
YBR265W	TSC10	120.379	119.323	-0.0127088	0.743652	0.855605
YBR266C	SLM6	2.08853	1.79182	-0.22106	0.782989	0.879396
YBR267W	REI1	55.7703	62.3888	0.161789	0.0150077	0.0497669
YBR268W	MRPL37	82.1082	70.1172	-0.227758	0.144535	0.293553
YBR269C	SDH8	85.1473	91.1696	0.0985923	0.217919	0.393063
YBR270C	BIT2	11.1221	9.69477	-0.198156	0.294627	0.480061
YBR271W	EFM2	28.4376	27.5421	-0.0461655	0.913723	0.957109
YBR272C	HSM3	21.961	19.3579	-0.182018	0.221432	0.397805
YBR273C	UBX7	68.5656	62.7261	-0.128419	0.209101	0.38192
YBR274W	CHK1	23.9427	25.4743	0.0894607	0.249091	0.428539
YBR275C	RIF1	13.9355	15.1691	0.122372	0.0338613	0.0963197
YBR276C	PPS1	33.5622	35.2301	0.0699698	0.161419	0.317657
YBR277C		1.43397	1.71056	0.254458	0.755741	0.862812
YBR278W	DPB3	42.8197	36.0128	-0.249764	0.10942	0.239179
YBR279W	PAF1	86.2023	81.9349	-0.0732494	0.54584	0.709501
YBR280C	SAF1	11.6919	10.4741	-0.158682	0.387441	0.577172
YBR281C	DUG2	26.9721	32.0619	0.249393	0.000330719	0.00175997
YBR282W	MRPL27	50.6492	36.4517	-0.474554	0.00526585	0.0204871
YBR283C	SSH1	290.536	286.801	-0.018667	0.730341	0.845923
YBR284W		2.91464	3.81843	0.389662	0.05955	0.150115
YBR285W		7.64593	1.53152	-2.31973	4.83e-05	0.000309801
YBR286W	APE3	812.221	785.464	-0.0483275	0.671209	0.807759
YBR287W		148.426	79.608	-0.898762	5.92e-48	2.56e-46
YBR288C	APM3	38.498	39.2914	0.0294308	0.50477	0.677492
YBR289W	SNF5	22.8479	23.5502	0.0436806	0.372025	0.562619
YBR290W	BSD2	76.9919	70.7622	-0.121728	0.267503	0.450308
YBR291C	CTP1	23.2772	17.5025	-0.411358	0.019175	0.0607372
YBR292C		3.64092	2.87636	-0.340058	0.596139	0.755152
YBR293W	VBA2	23.4177	22.6808	-0.0461298	0.925657	0.962157
YBR294W	SUL1	0.382755	1.0484	1.4537	0.00347935	0.0143155
YBR295W	PCA1	5.66686	5.39551	-0.0707916	0.790878	0.884106
YBR296C	PHO89	17.627	0.825279	-4.41676	2.16e-51	9.74e-50
YBR296C-A	TYC1	1.71379	2.52835	0.561006	0.638119	0.786399
YBR297W	MAL33	5.98573	12.7916	1.09559	1.22e-09	1.43e-08
YBR298C	MAL31	11.1999	10.5902	-0.0807486	0.769501	0.870218
YBR299W	MAL32	0.327808	0.854368	1.38201	0.0348584	0.0986599
YBR300C		0.988516	0.45069	-1.13313	0.316725	0.504829
YBR301W	PAU24	1.92139	1.76458	-0.122825	0.889504	0.945592
YBR302C	COS2	1.40462	1.05549	-0.412263	0.48056	0.658844
YCL001W	RER1	113.68	116.111	0.0305201	0.438949	0.624018
YCL001W-A		1.51059	1.70382	0.173661	0.789309	0.883146
YCL001W-B		4.18694	2.75725	-0.602667	0.413263	0.602509
YCL002C		41.5117	40.9843	-0.0184473	0.893366	0.946801
YCL004W	PGS1	13.8403	12.485	-0.148678	0.43541	0.621778
YCL005W	LDB16	51.8097	47.4949	-0.125449	0.387234	0.577172
YCL005W-A	VMA9	380.04	438.529	0.206521	0.00121772	0.00571298
YCL007C		2.72736	3.65352	0.421781	0.483464	0.660147
YCL008C	STP22	37.5947	41.1237	0.129439	0.116102	0.249922
YCL009C	ILV6	249.721	393.522	0.656127	1.25e-40	4.67e-39
YCL010C	SGF29	63.004	47.7949	-0.398589	0.00039734	0.00208269
YCL011C	GBP2	224.243	224.14	-0.00066578	0.476104	0.654696
YCL012C		19.8241	20.2358	0.029652	0.786903	0.881492
YCL014W	BUD3	9.44743	10.2514	0.117826	0.121896	0.259875
YCL016C	DCC1	21.9803	22.1648	0.0120585	0.708862	0.83173
YCL017C	NFS1	62.7223	70.526	0.169177	0.00471685	0.0187379
YCL019W		0.0153822	0.0495708	1.68823	0.295487	NA
YCL021W-A		35.921	17.5487	-1.03347	3.3e-06	2.56e-05
YCL022C		0.478051	1.01696	1.08903	0.300802	0.487314
YCL023C		0.471984	0.630276	0.417245	0.755782	NA
YCL024W	KCC4	14.695	17.4282	0.246091	0.0036399	0.0148972
YCL025C	AGP1	43.6061	19.788	-1.13991	2.07e-30	6.12e-29
YCL026C-A	FRM2	1.61416	1.17275	-0.460895	0.577396	0.738868
YCL026C-B	HBN1	7.46855	14.7942	0.986137	0.000128779	0.000752239
YCL027W	FUS1	22.622	11.434	-0.984392	1.14e-12	1.68e-11
YCL028W	RNQ1	180.382	186.323	0.0467515	0.118148	0.253448
YCL029C	BIK1	50.7654	54.0733	0.0910714	0.124085	0.262384
YCL030C	HIS4	207.44	173.341	-0.259081	2.28e-07	2.03e-06
YCL031C	RRP7	93.8184	77.9932	-0.266524	0.00840134	0.0306538
YCL032W	STE50	45.5112	43.5825	-0.062472	0.773959	0.873366
YCL033C	MXR2	51.2418	56.4076	0.138569	0.182955	0.349774
YCL034W	LSB5	91.1981	83.9136	-0.120099	0.216039	0.390632
YCL035C	GRX1	388.947	345.176	-0.172242	0.0315251	0.0906951
YCL036W	GFD2	9.46591	8.12228	-0.220857	0.282504	0.466651
YCL037C	SRO9	7.26795	6.74163	-0.108452	0.713506	0.835288
YCL038C	ATG22	20.8254	18.3726	-0.180792	0.218568	0.394118
YCL039W	GID7	23.2215	30.0305	0.370966	3e-06	2.34e-05
YCL040W	GLK1	337.444	153.746	-1.1341	1.89e-94	1.68e-92
YCL041C		0.415291	0.540445	0.380027	0.753942	NA
YCL042W		2.85916	2.35438	-0.280243	0.724876	0.841787
YCL043C	PDI1	457.108	509.779	0.157337	1.61e-06	1.3e-05
YCL044C	MGR1	17.4444	18.4545	0.0812121	0.400837	0.591203
YCL045C	EMC1	130.438	146.863	0.171109	2.3e-06	1.82e-05
YCL046W		0.63658	0.569324	-0.161091	0.926424	NA
YCL047C	POF1	35.1695	29.6606	-0.245777	0.115004	0.247871
YCL048W	SPS22	0.383118	1.12944	1.55975	0.0165168	0.0536411
YCL048W-A		0.341831	0.747306	1.12842	0.537774	NA
YCL049C		40.5365	85.8028	1.0818	1.35e-34	4.66e-33
YCL050C	APA1	398.985	419.973	0.0739604	0.0064057	0.0243135
YCL051W	LRE1	38.0869	33.4556	-0.187046	0.0811457	0.191142
YCL052C	PBN1	64.6872	55.8148	-0.212833	0.026381	0.0786373
YCL054W	SPB1	41.7324	49.332	0.241357	4.37e-05	0.000283025
YCL055W	KAR4	29.3738	23.5097	-0.321277	0.0386068	0.107299
YCL056C	PEX34	41.3255	32.4043	-0.350848	0.0616199	0.154634
YCL057C-A	MIC10	201.723	202.257	0.0038131	0.707288	0.831137
YCL057W	PRD1	102.201	121.823	0.253388	1.29e-09	1.49e-08
YCL058C	FYV5	3.56839	2.69292	-0.406101	0.499948	0.673782
YCL058W-A	ADF1	43.4671	44.7248	0.0411499	0.66693	0.804968
YCL059C	KRR1	151.441	168.418	0.15329	0.0048684	0.0192172
YCL061C	MRC1	16.2788	16.0112	-0.0239166	0.942447	0.970047
YCL063W	VAC17	24.0437	29.3048	0.285474	0.00584712	0.0223984
YCL064C	CHA1	241.94	233.597	-0.0506291	0.720533	0.839476
YCL068C		0.0520064	0.0510631	-0.0264076	0.960979	NA
YCL073C	GEX1	0.0224049	0.0216355	-0.0504099	0.961119	NA
YCR002C	CDC10	151.955	160.032	0.0747139	0.0583302	0.14765
YCR003W	MRPL32	36.3639	29.5106	-0.301273	0.0840979	0.196755
YCR004C	YCP4	179.458	160.822	-0.15818	0.058244	0.147531
YCR005C	CIT2	52.5389	99.3979	0.919831	2.71e-34	9.33e-33
YCR006C		13.3384	13.2372	-0.010987	0.948771	0.972283
YCR007C		7.1866	6.66918	-0.107799	0.811484	0.897344
YCR008W	SAT4	44.2437	32.7571	-0.433666	9.85e-07	8.2e-06
YCR009C	RVS161	278.775	242.885	-0.198828	0.0019493	0.00876831
YCR010C	ADY2	1.20579	1.11873	-0.108122	0.898543	0.949038
YCR011C	ADP1	42.6691	35.3587	-0.271128	0.000161723	0.000921318
YCR012W	PGK1	5396.99	7548.17	0.483973	2.37e-62	1.28e-60
YCR013C		24.9233	42.2158	0.76029	0.320368	0.50881
YCR014C	POL4	13.9896	12.7787	-0.130617	0.512903	0.683914
YCR015C	CTO1	16.3039	13.3993	-0.283061	0.149751	0.301001
YCR016W		90.6997	82.2546	-0.141001	0.164085	0.3213
YCR017C	CWH43	84.3487	101.819	0.271569	1.97e-08	2e-07
YCR018C	SRD1	40.9769	9.95537	-2.04126	1.05e-26	2.68e-25
YCR018C-A		3.85968	3.16309	-0.287148	0.709489	0.831961
YCR019W	MAK32	22.8953	21.4708	-0.0926756	0.647556	0.794251
YCR020C	PET18	7.10764	8.07745	0.184529	0.476438	0.65501
YCR020C-A	MAK31	56.9211	70.6511	0.31175	0.0305575	0.0885702
YCR020W-B	HTL1	46.0548	32.5303	-0.50157	0.0524176	0.136389
YCR021C	HSP30	147.25	7.14581	-4.36503	2.48e-214	6.18e-212
YCR022C		2.98198	7.78631	1.38467	0.00562259	0.0216315
YCR023C		36.1347	34.4469	-0.0690109	0.695108	0.823043
YCR024C	SLM5	14.6549	11.7841	-0.314534	0.0648272	0.160802
YCR024C-A	PMP1	1999.89	1303.4	-0.617638	2.3e-29	6.66e-28
YCR024C-B		942.88	540.35	-0.803181	3.01e-39	1.1e-37
YCR025C		2.60251	4.73563	0.863651	0.0917222	0.2104
YCR026C	NPP1	33.9271	39.584	0.22248	0.000620112	0.00313891
YCR027C	RHB1	36.6852	33.3981	-0.135432	0.466252	0.64605
YCR028C	FEN2	29.3218	32.167	0.133609	0.0857837	0.199798
YCR028C-A	RIM1	370.444	379.328	0.0341908	0.276649	0.460169
YCR030C	SYP1	38.9581	34.543	-0.17353	0.0498594	0.131152
YCR031C	RPS14A	3940.09	4388.51	0.155502	2.02e-07	1.82e-06
YCR032W	BPH1	8.41625	8.06912	-0.0607676	0.790823	0.884106
YCR033W	SNT1	37.4987	35.1644	-0.0927235	0.352905	0.541411
YCR034W	ELO2	169.803	192.157	0.178425	5.81e-05	0.000366817
YCR035C	RRP43	62.6556	47.7682	-0.391393	7.41e-05	0.000457974
YCR036W	RBK1	59.209	50.7779	-0.221615	0.0403208	0.111137
YCR037C	PHO87	27.3694	44.0184	0.685542	3.08e-25	7.62e-24
YCR038C	BUD5	7.77007	5.93224	-0.38935	0.0483786	0.127858
YCR038W-A		2.61426	1.34237	-0.961623	0.514906	NA
YCR041W		0.124337	0.523261	2.07328	0.316555	NA
YCR042C	TAF2	21.5011	20.5803	-0.0631516	0.691711	0.820739
YCR043C		126.247	116.521	-0.115656	0.399212	0.589711
YCR044C	PER1	47.4538	43.2051	-0.135323	0.28739	0.472104
YCR045C	RRT12	0.30553	0.218035	-0.486759	0.661114	0.80187
YCR045W-A		35.5682	32.9115	-0.111996	0.693269	0.82196
YCR046C	IMG1	114.858	99.7133	-0.20399	0.0575039	0.146013
YCR047C	BUD23	63.7994	72.4024	0.182494	0.0150221	0.0497882
YCR047W-A		1.39498	3.68359	1.40087	0.136582	0.28163
YCR048W	ARE1	59.6216	74.8648	0.328452	2.93e-07	2.57e-06
YCR049C		0.275492	1.58648	2.52575	0.0455029	0.122067
YCR050C		0.530311	1.07129	1.01443	0.448991	NA
YCR051W		181.221	192.152	0.0845037	0.0842976	0.196958
YCR052W	RSC6	80.9082	82.2295	0.0233694	0.386753	0.577103
YCR053W	THR4	376.259	408.652	0.119146	2.24e-05	0.000152549
YCR054C	CTR86	12.1528	13.6191	0.164341	0.152588	0.305127
YCR057C	PWP2	51.8607	54.9458	0.0833671	0.0477494	0.126458
YCR059C	YIH1	80.4377	94.8646	0.237997	0.00115354	0.00543238
YCR060W	TAH1	74.7164	81.1006	0.118288	0.258534	0.440038
YCR061W		14.6361	11.2555	-0.378901	0.012371	0.0422625
YCR063W	BUD31	17.2199	17.6637	0.0367088	0.768036	0.869479
YCR064C		1.70458	1.50371	-0.180889	0.868737	0.934212
YCR065W	HCM1	19.2834	20.7384	0.104947	0.232844	0.410231
YCR066W	RAD18	17.2128	15.3936	-0.161149	0.357558	0.545614
YCR067C	SED4	44.8676	49.3381	0.137029	0.00340098	0.0140616
YCR068W	ATG15	22.5851	24.0531	0.0908515	0.273979	0.457663
YCR069W	CPR4	152.288	177.323	0.219574	5.54e-06	4.14e-05
YCR071C	IMG2	53.1704	37.8062	-0.492002	0.00300488	0.0127376
YCR072C	RSA4	24.118	28.6812	0.249999	0.0120801	0.0414365
YCR073C	SSK22	6.66621	8.06855	0.275442	0.0104471	0.0367184
YCR073W-A	SOL2	57.5477	60.8501	0.0805024	0.203853	0.375643
YCR075C	ERS1	27.1235	31.6666	0.22342	0.0696378	0.169822
YCR075W-A	EGO2	47.1657	46.4497	-0.0220675	0.957133	0.9772
YCR076C	FUB1	38.7102	33.5977	-0.204353	0.16868	0.328747
YCR077C	PAT1	87.6919	82.7918	-0.0829557	0.32886	0.517347
YCR079W	PTC6	20.0586	19.7317	-0.0237079	0.948665	0.972283
YCR081C-A		0.344898	0.739462	1.10031	0.554656	NA
YCR081W	SRB8	8.69338	8.44132	-0.0424486	0.950543	0.973227
YCR082W	AHC2	142.989	159.62	0.158739	0.030571	0.0885702
YCR083W	TRX3	40.6996	44.2376	0.120258	0.368441	0.55836
YCR084C	TUP1	110.62	111.588	0.0125733	0.325253	0.513203
YCR085W		0.350883	0.506648	0.529995	0.739083	NA
YCR086W	CSM1	23.5132	23.4423	-0.00435187	0.883579	0.942677
YCR087C-A		130.723	106.571	-0.294705	0.00768352	0.0283843
YCR087W		4.22644	4.94161	0.225539	0.579382	0.740566
YCR088W	ABP1	118.367	133.087	0.169106	0.00010799	0.000639207
YCR089W	FIG2	10.506	10.3238	-0.0252414	0.908668	0.955283
YCR090C		73.1206	67.8003	-0.108985	0.481787	0.659511
YCR091W	KIN82	10.6102	7.45155	-0.509838	0.00254963	0.0110918
YCR092C	MSH3	13.804	11.254	-0.294641	0.016316	0.0532538
YCR093W	CDC39	25.4914	27.4646	0.107564	0.0115576	0.0398999
YCR094W	CDC50	43.252	44.4867	0.0406082	0.4297	0.616789
YCR095C	OCA4	25.8558	22.4195	-0.205735	0.185297	0.352302
YCR095W-A		11.873	12.802	0.108683	0.750443	0.859876
YCR096C	HMRA2	1.14478	0.2505	-2.19218	0.176617	NA
YCR097W	HMRA1	61.7402	49.1912	-0.327809	0.042509	0.115429
YCR097W-A		0.769921	0.184236	-2.06316	0.281837	NA
YCR098C	GIT1	3.24216	2.86867	-0.176573	0.613931	0.767537
YCR099C		11.2351	9.99726	-0.168405	0.639791	0.787835
YCR100C	EMA35	10.9644	8.21551	-0.4164	0.0712361	0.17257
YCR101C		10.3961	10.3725	-0.00328458	0.910202	0.955926
YCR102C		7.65225	5.56065	-0.460632	0.407294	0.597447
YCR102W-A		2.06654	2.56205	0.310087	0.75231	0.860475
YCR104W	PAU3	0.873723	2.15378	1.30162	0.159314	0.314459
YCR105W	ADH7	1.02038	1.62329	0.669811	0.195104	0.364159
YCR106W	RDS1	6.3594	8.80764	0.469864	0.000861033	0.00419131
YCR107W	AAD3	12.027	20.976	0.802464	1.15e-07	1.08e-06
YDL001W	RMD1	23.4966	24.0823	0.0355219	0.555424	0.719253
YDL002C	NHP10	69.0375	53.4787	-0.368416	0.0019809	0.00889118
YDL003W	MCD1	38.6002	39.6804	0.0398184	0.405833	0.596289
YDL004W	ATP16	248.571	199.803	-0.315082	3.81e-05	0.000249302
YDL005C	MED2	63.6196	58.6572	-0.117164	0.290821	0.475515
YDL006W	PTC1	41.0363	34.8343	-0.236389	0.0867681	0.201562
YDL007W	RPT2	239.023	277.016	0.212822	1.24e-07	1.16e-06
YDL008W	APC11	49.0223	49.0339	0.000342163	0.820588	0.903678
YDL009C		2.41075	2.96381	0.297969	0.673497	0.808624
YDL010W	GRX6	59.9754	62.2249	0.0531216	0.385469	0.57578
YDL011C		0.762262	0.139167	-2.45347	0.208807	NA
YDL012C		290.237	311.695	0.102908	0.0524461	0.136399
YDL013W	SLX5	29.1524	25.5841	-0.188367	0.110837	0.241511
YDL014W	NOP1	637.839	690.146	0.113708	0.000836665	0.00408868
YDL015C	TSC13	267.718	231.177	-0.211714	0.000539568	0.00276952
YDL016C		34.2578	32.9762	-0.0550074	0.899788	0.949869
YDL017W	CDC7	18.1004	14.8097	-0.289472	0.066137	0.16314
YDL018C	ERP3	36.9899	35.8965	-0.0432911	0.933529	0.965747
YDL019C	OSH2	31.3776	28.2913	-0.149379	0.0763753	0.182252
YDL020C	RPN4	62.6126	82.2931	0.394318	9.07e-11	1.17e-09
YDL021W	GPM2	16.6743	11.1668	-0.578414	0.00296168	0.0125765
YDL022W	GPD1	288.443	128.188	-1.17002	3.89e-81	2.63e-79
YDL023C		4.61898	1.91567	-1.26972	0.0922421	0.211281
YDL024C	DIA3	2.53859	2.87517	0.17962	0.512732	0.683899
YDL025C	RTK1	32.1949	34.7275	0.109246	0.0876998	0.203423
YDL025W-A		1.95129	3.88474	0.993389	0.388385	0.577886
YDL026W		1.45073	1.17599	-0.302902	0.782728	0.879262
YDL027C	MRX9	35.2991	33.9893	-0.0545548	0.862197	0.930395
YDL028C	MPS1	23.3738	19.9703	-0.227034	0.0450366	0.120973
YDL029W	ARP2	201.873	214.2	0.0855102	0.0142931	0.0478115
YDL030W	PRP9	20.0198	22.2499	0.152371	0.100482	0.225879
YDL031W	DBP10	44.8485	46.589	0.0549299	0.145491	0.295204
YDL032W		0.530823	0.302183	-0.812809	0.691888	NA
YDL033C	SLM3	17.8077	19.848	0.156494	0.149476	0.300644
YDL034W		0.356942	0.130696	-1.44948	0.545779	NA
YDL035C	GPR1	23.4342	24.5205	0.065377	0.234648	0.412008
YDL036C	PUS9	34.6173	37.7228	0.123944	0.098618	0.22293
YDL037C	BSC1	21.7764	2.8775	-2.91988	1.69e-31	5.26e-30
YDL039C	PRM7	27.2875	6.70136	-2.02571	3.22e-47	1.38e-45
YDL040C	NAT1	97.3687	100.748	0.0492245	0.0776889	0.184678
YDL041W		1.39424	2.02091	0.535522	0.490519	0.666999
YDL042C	SIR2	31.4489	16.4364	-0.936121	1.35e-17	2.55e-16
YDL043C	PRP11	52.9819	31.1647	-0.765586	6.82e-10	8.23e-09
YDL044C	MTF2	13.8773	11.7164	-0.244194	0.204965	0.376834
YDL045C	FAD1	56.3779	48.7205	-0.2106	0.0762682	0.182066
YDL045W-A	MRP10	124.026	98.6921	-0.329637	0.0118514	0.0408238
YDL046W	NPC2	440.207	438.038	-0.00712711	0.604265	0.76142
YDL047W	SIT4	148.893	133.5	-0.157436	0.0447472	0.120351
YDL048C	STP4	160.459	16.9192	-3.24548	0	0
YDL049C	KNH1	6.61457	6.61195	-0.00057174	0.890812	0.946072
YDL050C		5.65319	5.88461	0.0578826	0.868015	0.934081
YDL051W	LHP1	218.514	228.316	0.0633066	0.109641	0.239437
YDL052C	SLC1	150.485	181.115	0.26729	4.19e-07	3.64e-06
YDL053C	PBP4	113.098	116.307	0.0403725	0.376046	0.565587
YDL054C	MCH1	32.1941	45.2598	0.491435	5.66e-09	6.08e-08
YDL055C	PSA1	1677.63	1643.68	-0.0294887	0.900554	0.950033
YDL056W	MBP1	30.4568	29.6482	-0.0388159	0.948293	0.972283
YDL057W		15.5505	14.9991	-0.0520905	0.914749	0.957232
YDL058W	USO1	19.689	18.6394	-0.0790386	0.497166	0.672223
YDL059C	RAD59	14.9976	13.6342	-0.137509	0.598955	0.757491
YDL060W	TSR1	68.0006	63.386	-0.101383	0.275316	0.458883
YDL061C	RPS29B	3701.39	3912.59	0.0800565	0.0136669	0.0459826
YDL062W		0.582255	0.105845	-2.4597	0.239625	NA
YDL063C	SYO1	37.7827	36.0419	-0.0680493	0.685254	0.816191
YDL064W	UBC9	128.771	116.885	-0.139712	0.233592	0.41085
YDL065C	PEX19	66.1759	58.2849	-0.183183	0.0758624	0.181306
YDL066W	IDP1	94.3966	102.496	0.118761	0.0133717	0.0451456
YDL067C	COX9	394.942	345.571	-0.192657	0.0589508	0.148836
YDL068W		1.61723	1.61501	-0.00198099	0.971721	0.985343
YDL069C	CBS1	14.6227	13.9182	-0.0712432	0.850848	0.923003
YDL070W	BDF2	97.1251	102.168	0.0730301	0.0474878	0.125818
YDL071C		3.28159	4.36468	0.411481	0.441731	0.625685
YDL072C	YET3	262.426	275.14	0.0682557	0.0791431	0.187705
YDL073W	AHK1	25.0758	24.0128	-0.0624911	0.720862	0.839476
YDL074C	BRE1	52.2743	44.6756	-0.226615	0.00483166	0.0191207
YDL075W	RPL31A	3690.45	3922.91	0.088128	0.000302896	0.00162862
YDL076C	RXT3	57.4287	46.16	-0.315129	0.00497844	0.019577
YDL077C	VAM6	17.2421	16.7216	-0.0442149	0.916908	0.958161
YDL078C	MDH3	140.608	156.331	0.152923	0.000965129	0.00463277
YDL079C	MRK1	4.25078	3.88679	-0.129148	0.708641	0.83167
YDL080C	THI3	34.1523	33.0171	-0.0487669	0.85483	0.924852
YDL081C	RPP1A	2790.96	2898.18	0.0543822	0.29245	0.477641
YDL082W	RPL13A	1560.92	1718.55	0.138796	3.57e-07	3.1e-06
YDL083C	RPS16B	2451.54	2543.5	0.0531268	0.00936038	0.0334853
YDL084W	SUB2	451.669	435.291	-0.0532858	0.600257	0.758262
YDL085C-A		207.801	219.549	0.0793388	0.265659	0.448241
YDL085W	NDE2	0.826876	0.753381	-0.134292	0.865197	0.931854
YDL086C-A		11.33	8.41377	-0.42933	0.207953	0.38083
YDL086W		125.505	142.802	0.186274	0.000855196	0.00416615
YDL087C	LUC7	28.8641	26.3704	-0.130357	0.557651	0.721537
YDL088C	ASM4	49.512	46.7338	-0.0833119	0.526103	0.693702
YDL089W	NUR1	24.576	21.8847	-0.167328	0.234036	0.411234
YDL090C	RAM1	29.9701	37.2232	0.312677	0.00070107	0.00349748
YDL091C	UBX3	37.2193	33.1689	-0.166223	0.196956	0.366845
YDL092W	SRP14	184.765	170.503	-0.115894	0.288192	0.472921
YDL093W	PMT5	28.9681	29.1547	0.00926176	0.612983	0.766506
YDL094C		0.804059	1.03499	0.364245	0.667109	0.804968
YDL095W	PMT1	128.917	129.273	0.00397271	0.381386	0.571298
YDL096C	OPI6	1.88804	0.852422	-1.14725	0.279351	0.46307
YDL097C	RPN6	208.613	221.104	0.083891	0.0109486	0.0381363
YDL098C	SNU23	25.2641	23.2842	-0.117736	0.624968	0.775958
YDL099W	BUG1	119.98	115.669	-0.0527927	0.788704	0.882945
YDL100C	GET3	302.069	370.679	0.295291	3.41e-12	4.86e-11
YDL101C	DUN1	18.9899	19.6884	0.0521087	0.48309	0.660039
YDL102W	POL3	15.4874	16.6153	0.101416	0.149897	0.301152
YDL103C	QRI1	63.9876	64.8362	0.0190076	0.450734	0.633627
YDL104C	QRI7	10.8678	7.88955	-0.462048	0.0257448	0.0771358
YDL105W	NSE4	13.6502	14.5601	0.0931032	0.425487	0.61225
YDL106C	PHO2	38.9673	32.8087	-0.248186	0.0126918	0.0431453
YDL107W	MSS2	15.7896	11.5798	-0.447368	0.0168828	0.0545884
YDL108W	KIN28	37.4113	30.2445	-0.306803	0.0283149	0.0832845
YDL109C		9.48069	8.12343	-0.222904	0.22342	0.399969
YDL110C	TMA17	97.9295	88.0777	-0.152967	0.286882	0.471866
YDL111C	RRP42	81.0738	69.4342	-0.223589	0.0303433	0.0882908
YDL112W	TRM3	28.1261	27.7279	-0.0205665	0.831062	0.909577
YDL113C	ATG20	26.6622	18.5617	-0.522467	1.05e-06	8.71e-06
YDL114W		0.0878555	0.0972816	0.147034	0.954251	NA
YDL114W-A		2.16381	2.28355	0.0777062	0.926537	0.962349
YDL115C	IWR1	44.9849	40.2345	-0.161008	0.201069	0.372166
YDL116W	NUP84	37.3712	35.6166	-0.0693797	0.664135	0.803676
YDL117W	CYK3	29.2955	24.7502	-0.243239	0.0093297	0.033414
YDL118W		0.649232	0.365803	-0.827666	0.594444	NA
YDL119C	HEM25	26.7813	21.6278	-0.308335	0.0508412	0.132948
YDL120W	YFH1	94.1134	103.712	0.140116	0.066662	0.164174
YDL121C	EXP1	135.729	154.081	0.182962	0.0087201	0.0316867
YDL122W	UBP1	57.2412	52.7162	-0.118809	0.176619	0.340275
YDL123W	SNA4	52.122	61.4666	0.23791	0.0433541	0.117111
YDL124W		274.946	105.37	-1.38369	2.35e-105	2.29e-103
YDL125C	HNT1	364.717	384.01	0.0743647	0.06665	0.164174
YDL126C	CDC48	332.569	359.018	0.110403	7.97e-06	5.83e-05
YDL127W	PCL2	29.4145	27.9119	-0.075647	0.750904	0.859876
YDL128W	VCX1	104.313	125.517	0.266955	4.25e-06	3.22e-05
YDL129W		23.7011	13.8084	-0.779414	7.18e-06	5.29e-05
YDL130W	RPP1B	2609.13	3125.62	0.260572	4.34e-10	5.3e-09
YDL130W-A	STF1	172.629	119.028	-0.536368	3.59e-05	0.000235095
YDL131W	LYS21	99.1453	124.398	0.327351	3.13e-09	3.48e-08
YDL132W	CDC53	62.2387	75.1587	0.272127	1.57e-06	1.27e-05
YDL133C-A	RPL41B	4042.21	4229.69	0.0654069	0.282005	0.466212
YDL133W	SRF1	28.3444	26.933	-0.0736871	0.75426	0.861913
YDL134C	PPH21	115.296	98.8753	-0.221657	0.00313666	0.0131579
YDL135C	RDI1	122.89	123.592	0.00821444	0.590896	0.751117
YDL136W	RPL35B	950.735	994.953	0.0655863	0.0257533	0.0771358
YDL137W	ARF2	398.093	372.715	-0.0950305	0.232564	0.409854
YDL138W	RGT2	11.0331	14.7667	0.420502	0.000170012	0.000964136
YDL139C	SCM3	25.5369	19.6946	-0.374784	0.0407715	0.112057
YDL140C	RPO21	57.6302	65.3194	0.180685	7.54e-07	6.37e-06
YDL141W	BPL1	26.5319	29.4881	0.152404	0.0408269	0.112057
YDL142C	CRD1	24.8072	23.7791	-0.0610696	0.850484	0.923003
YDL143W	CCT4	204.627	210.303	0.0394747	0.160565	0.316468
YDL144C		48.2643	54.5718	0.177199	0.0243529	0.0739383
YDL145C	COP1	106.656	106.457	-0.00269306	0.455035	0.63752
YDL146W	LDB17	24.0211	21.794	-0.140374	0.352547	0.541263
YDL147W	RPN5	199.811	199.596	-0.00155552	0.504349	0.677313
YDL148C	NOP14	63.1415	61.059	-0.0483845	0.79621	0.887992
YDL149W	ATG9	6.19625	5.98086	-0.0510422	0.932274	0.964843
YDL150W	RPC53	75.0432	80.151	0.0950004	0.0633694	0.158195
YDL151C	BUD30	2.40398	2.52699	0.0719972	0.850951	0.923003
YDL152W		3.37208	3.15835	-0.0944667	0.957251	0.9772
YDL153C	SAS10	104.095	101.052	-0.0428015	0.868921	0.934247
YDL154W	MSH5	6.14531	6.58557	0.0998216	0.392034	0.582063
YDL155W	CLB3	41.3641	42.4582	0.0376655	0.458647	0.639884
YDL156W	CMR1	14.2119	13.8486	-0.0373555	0.988894	0.993785
YDL157C		87.1786	105.349	0.273131	0.00616978	0.0235041
YDL158C		2.79287	4.78612	0.777109	0.183375	0.350146
YDL159W	STE7	17.3922	19.8688	0.192069	0.0647925	0.160802
YDL160C	DHH1	62.9116	54.5177	-0.2066	0.0166518	0.0539537
YDL160C-A	MHF2	55.248	49.2561	-0.16562	0.501435	0.674908
YDL161W	ENT1	121.09	123.695	0.0307005	0.256215	0.437168
YDL162C		0.230879	0.754996	1.70933	0.297038	NA
YDL164C	CDC9	32.2344	30.1851	-0.0947676	0.446721	0.6306
YDL165W	CDC36	73.254	64.4659	-0.18437	0.158593	0.313707
YDL166C	FAP7	80.3721	76.788	-0.0658138	0.737689	0.85079
YDL167C	NRP1	44.4489	46.1832	0.055222	0.199465	0.370079
YDL168W	SFA1	66.4611	69.3302	0.060974	0.21863	0.394118
YDL169C	UGX2	6.84725	6.37078	-0.104056	0.833836	0.911018
YDL170W	UGA3	20.6241	29.6607	0.524219	8.05e-07	6.78e-06
YDL171C	GLT1	47.5647	52.9248	0.154053	1.03e-05	7.42e-05
YDL172C		3.6819	2.35085	-0.647269	0.258722	0.440117
YDL173W	PAR32	97.8879	104.78	0.0981674	0.0903434	0.208004
YDL174C	DLD1	60.5174	58.5345	-0.0480636	0.863284	0.930761
YDL175C	AIR2	29.1051	37.3881	0.361306	0.000756869	0.00373986
YDL176W		13.1998	14.1991	0.105291	0.253428	0.434079
YDL177C		18.2433	19.8112	0.118951	0.467202	0.646959
YDL178W	DLD2	55.2102	70.0268	0.342971	6.85e-08	6.58e-07
YDL179W	PCL9	60.5307	49.1213	-0.301319	0.00440147	0.0175974
YDL180W		24.5416	23.5695	-0.0583097	0.818337	0.902157
YDL181W	INH1	92.4743	19.5736	-2.24014	2.66e-27	6.93e-26
YDL182W	LYS20	100.056	64.5387	-0.632566	4.83e-16	8.53e-15
YDL183C		8.61524	8.71671	0.0168938	0.807547	0.895021
YDL184C	RPL41A	5570.84	6652.74	0.256055	2.1e-11	2.79e-10
YDL185C-A		1.62332	3.23616	0.995331	0.313178	0.501539
YDL185W	VMA1	262.906	255.74	-0.0398715	0.842389	0.917777
YDL186W		0.0992906	0.235928	1.24862	0.735539	NA
YDL187C		8.83079	7.64372	-0.208267	0.681571	0.813689
YDL188C	PPH22	74.7014	73.6769	-0.0199235	0.851642	0.923329
YDL189W	RBS1	71.0267	67.8511	-0.0659877	0.653845	0.797719
YDL190C	UFD2	43.4683	45.5608	0.0678298	0.0963689	0.219173
YDL191W	RPL35A	773.529	781.77	0.015289	0.300892	0.487335
YDL192W	ARF1	719.885	681.722	-0.0785815	0.302915	0.489718
YDL193W	NUS1	60.6262	57.515	-0.0760014	0.61646	0.769771
YDL194W	SNF3	9.86645	9.14602	-0.109387	0.57024	0.732476
YDL195W	SEC31	87.1804	90.1661	0.0485809	0.0512902	0.133953
YDL196W		0.87387	1.32626	0.601871	0.542702	0.707937
YDL197C	ASF2	35.9612	32.9089	-0.127963	0.323644	0.511556
YDL198C	GGC1	91.3136	113.861	0.318367	4.11e-06	3.13e-05
YDL199C		5.60669	5.50838	-0.025521	0.98362	0.991964
YDL200C	MGT1	16.51	16.6193	0.00951823	0.835986	0.912078
YDL201W	TRM8	75.0427	71.8152	-0.0634214	0.742306	0.854214
YDL202W	MRPL11	54.8597	48.0213	-0.192071	0.140708	0.287659
YDL203C	ACK1	22.8536	21.6139	-0.080462	0.680033	0.812383
YDL204W	RTN2	18.3671	10.2025	-0.848206	5.83e-07	4.99e-06
YDL205C	HEM3	53.1989	46.755	-0.186274	0.120325	0.25723
YDL206W		11.5362	8.94894	-0.366375	0.015821	0.052017
YDL207W	GLE1	56.0672	49.1675	-0.189452	0.0414036	0.113368
YDL208W	NHP2	520.357	579.125	0.154373	0.000250529	0.00136714
YDL209C	CWC2	14.296	18.1442	0.343893	0.0232776	0.0709852
YDL210W	UGA4	1.81989	1.42743	-0.350428	0.413509	0.602727
YDL211C		8.51479	9.81528	0.205059	0.231542	0.408746
YDL212W	SHR3	264.75	279.789	0.0797084	0.0441307	0.11895
YDL213C	NOP6	181.669	200.366	0.141327	0.00997981	0.0353154
YDL214C	PRR2	1.37058	1.82624	0.414092	0.233222	0.410779
YDL215C	GDH2	20.9878	17.9629	-0.224531	0.0300095	0.0874833
YDL216C	RRI1	12.9768	12.1789	-0.0915415	0.720518	0.839476
YDL217C	TIM22	42.8491	47.0393	0.134602	0.193234	0.361972
YDL218W		3.65499	2.62575	-0.477138	0.243861	0.422814
YDL219W	DTD1	62.9235	61.3585	-0.0363353	0.999715	0.999748
YDL220C	CDC13	7.92878	9.73549	0.296156	0.0120598	0.0414041
YDL221W		1.2612	1.00629	-0.325759	0.70108	0.827123
YDL222C	FMP45	2.21005	3.67433	0.733401	0.0533195	0.138093
YDL223C	HBT1	6.19198	7.66979	0.308787	0.0186469	0.0594276
YDL224C	WHI4	36.8059	39.2823	0.0939422	0.107361	0.236172
YDL225W	SHS1	70.734	71.5276	0.0160971	0.435774	0.621778
YDL226C	GCS1	130.954	137.563	0.0710278	0.119388	0.255756
YDL227C	HO	35.1355	18.5319	-0.922916	2.36e-18	4.57e-17
YDL228C		20.5983	27.9674	0.441222	0.552843	0.7168
YDL229W	SSB1	1732.92	1872.84	0.112022	1.58e-06	1.28e-05
YDL230W	PTP1	32.4091	31.6719	-0.0331969	0.995366	0.997309
YDL231C	BRE4	21.3348	18.5114	-0.204789	0.039328	0.108809
YDL232W	OST4	421.759	482.423	0.19388	0.0185286	0.059111
YDL233W	MFG1	18.2346	16.5775	-0.137449	0.44873	0.632574
YDL234C	GYP7	47.2307	24.1024	-0.970545	9.86e-34	3.32e-32
YDL235C	YPD1	128.83	121.762	-0.081402	0.603995	0.761389
YDL236W	PHO13	152.666	134.755	-0.180032	0.0197182	0.0621097
YDL237W	AIM6	77.2009	75.7846	-0.0267126	0.905354	0.952835
YDL238C	GUD1	9.30788	7.01388	-0.408239	0.0688664	0.168205
YDL239C	ADY3	4.90914	4.34581	-0.175845	0.467466	0.646965
YDL240W	LRG1	12.5051	16.1822	0.371897	0.000270052	0.00146725
YDL241W		64.4281	33.6877	-0.935467	1.4e-08	1.44e-07
YDL242W		0.346781	0.958427	1.46664	0.289556	NA
YDL243C	AAD4	13.3066	12.732	-0.063682	0.877297	0.938915
YDL244W	THI13	2.08896	2.08481	-0.00286446	0.963133	0.979961
YDL245C	HXT15	0.0240726	0.0811998	1.75408	0.454402	NA
YDL246C	SOR2	0.113746	0.0419833	-1.43793	0.583471	NA
YDL247W	MPH2	0.156673	0.381415	1.2836	0.167472	0.326903
YDL247W-A		15.3556	20.2932	0.402227	0.439445	0.624351
YDL248W	COS7	20.8197	19.4211	-0.100325	0.64474	0.791266
YDR001C	NTH1	55.3341	38.5652	-0.520868	8.1e-12	1.11e-10
YDR002W	YRB1	628.933	599.857	-0.0682863	0.436145	0.622031
YDR003W	RCR2	49.1536	43.1699	-0.187271	0.203283	0.375036
YDR003W-A		46.7382	39.2293	-0.25267	0.444743	0.628663
YDR004W	RAD57	24.6083	21.2616	-0.210891	0.129998	0.271746
YDR005C	MAF1	61.288	49.2798	-0.314608	0.000662745	0.00333301
YDR006C	SOK1	23.0714	23.2619	0.0118585	0.594102	0.753652
YDR007W	TRP1	59.3109	65.8386	0.150637	0.0688196	0.168185
YDR008C		9.3675	9.45496	0.0134079	0.898232	0.948871
YDR009W	GAL3	3.25692	3.89004	0.256279	0.302015	0.488898
YDR010C		0.986871	1.30199	0.39979	0.671204	0.807759
YDR011W	SNQ2	42.2212	47.6023	0.173064	0.000108908	0.000643413
YDR012W	RPL4B	1039.92	1112.76	0.0976625	0.000644662	0.00325259
YDR013W	PSF1	30.1252	25.2128	-0.256813	0.151308	0.303445
YDR014W	RAD61	9.93123	8.92063	-0.154827	0.458612	0.639884
YDR014W-A	HED1	2.18643	2.40406	0.136897	0.791187	0.884135
YDR015C		0.172517	0.204963	0.248618	0.959554	NA
YDR016C	DAD1	71.601	71.7915	0.00383372	0.80126	0.89075
YDR017C	KCS1	37.5835	30.3165	-0.309998	3.56e-05	0.000233934
YDR018C		1.30824	2.85709	1.12692	0.00926243	0.0332113
YDR019C	GCV1	79.8676	20.2728	-1.97807	7.21e-90	5.98e-88
YDR020C	DAS2	33.4077	36.5841	0.131036	0.229983	0.406918
YDR021W	FAL1	18.811	19.922	0.0827847	0.384065	0.573929
YDR022C	ATG31	27.5743	28.4675	0.0459916	0.609749	0.76446
YDR023W	SES1	535.566	507.742	-0.0769688	0.231775	0.408926
YDR024W	FYV1	0.339369	0.0822684	-2.04445	0.422398	NA
YDR025W	RPS11A	2664.47	2889.59	0.11702	1.13e-05	8.07e-05
YDR026C	NSI1	36.82	38.4947	0.0641727	0.245058	0.424162
YDR027C	VPS54	27.1119	21.8401	-0.311949	0.00273919	0.0118009
YDR028C	REG1	55.5378	53.9156	-0.0427669	0.87386	0.937452
YDR029W		0.787431	0.426233	-0.885509	0.593686	NA
YDR030C	RAD28	7.3933	7.79245	0.0758584	0.559015	0.7227
YDR031W	MIX14	33.6647	18.4124	-0.870558	0.00028218	0.00152913
YDR032C	PST2	227.062	240.384	0.0822569	0.0657693	0.162426
YDR033W	MRH1	1823.08	118.029	-3.94916	0	0
YDR034C	LYS14	25.2287	21.5354	-0.22836	0.0469618	0.12485
YDR034C-D		5.54891	3.35563	-0.725623	6.37e-07	5.44e-06
YDR034W-B		13.1575	3.37717	-1.962	0.00269063	0.011632
YDR035W	ARO3	217.058	253.594	0.224441	1.51e-08	1.54e-07
YDR036C	EHD3	44.6602	46.2632	0.0508754	0.346885	0.534813
YDR037W	KRS1	725.239	786.292	0.116608	4.3e-06	3.26e-05
YDR038C	ENA5	3.40838	3.50929	0.0420938	0.702665	0.827884
YDR039C	ENA2	0.213201	0.187093	-0.188458	0.854116	0.924723
YDR040C	ENA1	3.77266	3.47147	-0.120037	0.651517	0.797173
YDR041W	RSM10	69.0419	56.6672	-0.284959	0.0211369	0.0657792
YDR042C		3.88111	3.65435	-0.0868538	0.908755	0.955283
YDR043C	NRG1	51.4266	15.0352	-1.77417	9.75e-31	2.94e-29
YDR044W	HEM13	325.164	105.132	-1.62897	3.02e-168	5.88e-166
YDR045C	RPC11	105.007	120.745	0.20147	0.0277689	0.0819502
YDR046C	BAP3	88.6998	60.4685	-0.552746	1.83e-17	3.44e-16
YDR047W	HEM12	144.33	136.231	-0.0833079	0.382372	0.572362
YDR048C		0.917652	0.585591	-0.648054	0.667584	NA
YDR049W	VMS1	31.3495	25.8583	-0.277813	0.0070971	0.026597
YDR050C	TPI1	4931.92	4626.68	-0.0921708	0.119557	0.255927
YDR051C	DET1	66.3863	58.228	-0.189173	0.0664406	0.163759
YDR052C	DBF4	43.7741	46.7753	0.095672	0.0725916	0.175265
YDR053W		0.834506	1.0404	0.318145	0.752223	0.860475
YDR054C	CDC34	151.505	142.665	-0.0867378	0.399515	0.589931
YDR055W	PST1	216.022	104.304	-1.05038	6.39e-85	4.79e-83
YDR056C	EMC10	161.902	154.278	-0.0695809	0.62079	0.772696
YDR057W	YOS9	31.4107	30.026	-0.0650413	0.753137	0.861262
YDR058C	TGL2	13.8502	15.197	0.133888	0.36248	0.551747
YDR059C	UBC5	29.6789	44.8339	0.595152	7.99e-05	0.00048934
YDR060W	MAK21	79.9187	82.6134	0.0478431	0.0967163	0.219588
YDR061W		35.9906	26.1522	-0.460688	8.15e-06	5.94e-05
YDR062W	LCB2	112.561	87.3516	-0.365797	9.78e-10	1.16e-08
YDR063W	AIM7	191.406	158.322	-0.273777	0.00178731	0.00809821
YDR064W	RPS13	3036.09	3270.73	0.107401	1.22e-05	8.63e-05
YDR065W	RRG1	21.3381	15.963	-0.418696	0.00977364	0.0346646
YDR066C	RTR2	11.5291	10.9969	-0.0681788	0.910772	0.955926
YDR067C	OCA6	51.2122	45.7421	-0.162965	0.268783	0.451308
YDR068W	DOS2	93.3031	96.3203	0.0459153	0.277576	0.461464
YDR069C	DOA4	15.4297	12.0961	-0.35117	0.00338951	0.0140294
YDR070C	FMP16	32.3039	12.7967	-1.33594	1.49e-06	1.22e-05
YDR071C	PAA1	359.084	376.761	0.0693287	0.0474337	0.125782
YDR072C	IPT1	65.4467	49.8139	-0.39377	1.11e-05	7.97e-05
YDR073W	SNF11	79.5992	83.6841	0.0721991	0.29443	0.479866
YDR074W	TPS2	125.734	49.4132	-1.34741	3.47e-138	5.54e-136
YDR075W	PPH3	33.2788	31.3114	-0.0879164	0.667954	0.805767
YDR076W	RAD55	7.36632	8.65004	0.231763	0.207208	0.379576
YDR077W	SED1	3847.23	276.126	-3.80042	0	0
YDR078C	SHU2	11.421	17.7823	0.638753	0.00112604	0.00532301
YDR079C-A	TFB5	45.3593	52.1776	0.202033	0.231482	0.408746
YDR079W	PET100	53.0447	55.3039	0.0601718	0.53475	0.70111
YDR080W	VPS41	18.8357	17.1978	-0.13124	0.29005	0.474718
YDR081C	PDC2	24.9338	26.8296	0.105721	0.0777624	0.184782
YDR082W	STN1	16.2031	14.4472	-0.165478	0.363555	0.552707
YDR083W	RRP8	70.5055	66.3216	-0.0882569	0.490261	0.666999
YDR084C	TVP23	69.7905	68.9659	-0.0171464	0.860913	0.929332
YDR085C	AFR1	9.94385	6.46654	-0.62081	0.0017433	0.00793347
YDR086C	SSS1	798.41	885.333	0.149092	0.000474236	0.00246057
YDR087C	RRP1	91.6288	105.083	0.19765	0.0031941	0.0133628
YDR088C	SLU7	28.7359	27.3465	-0.0714988	0.758302	0.864467
YDR089W	VTC5	19.1378	8.0761	-1.2447	9.23e-25	2.26e-23
YDR090C	ILT1	30.9344	37.0116	0.258766	0.0107954	0.0377292
YDR091C	RLI1	120.858	121.139	0.00334789	0.46166	0.642072
YDR092W	UBC13	190.466	248.317	0.38265	1.53e-09	1.75e-08
YDR093W	DNF2	22.7738	24.3186	0.0946828	0.0474266	0.125782
YDR095C		0.400363	1.17704	1.55578	0.179132	0.344051
YDR096W	GIS1	18.2496	13.3493	-0.451101	0.000148331	0.000855205
YDR097C	MSH6	18.4963	20.8052	0.169705	0.00971566	0.0345437
YDR098C	GRX3	163.116	192.091	0.235892	1.71e-05	0.000118493
YDR098C-B		0.233821	0.307911	0.397106	0.450526	0.633627
YDR099W	BMH2	427.144	465.884	0.125247	0.000170301	0.000964882
YDR100W	TVP15	102.921	117.123	0.186487	0.0223287	0.0685622
YDR101C	ARX1	67.0988	71.7551	0.0967951	0.0500935	0.131435
YDR102C		0.988283	1.08951	0.140688	0.876876	0.938915
YDR103W	STE5	22.732	22.4768	-0.016288	0.817467	0.901518
YDR104C	SPO71	5.92969	6.13968	0.0502068	0.534764	0.70111
YDR105C	TMS1	54.7071	59.3592	0.117743	0.0464512	0.123863
YDR106W	ARP10	2.59287	3.30144	0.348545	0.34759	0.535502
YDR107C	TMN2	14.9701	12.6372	-0.244406	0.0946085	0.216144
YDR108W	TRS85	15.9978	16.4957	0.0442155	0.493421	0.669481
YDR109C		14.353	13.4882	-0.0896514	0.648587	0.795203
YDR110W	FOB1	25.6547	25.8129	0.00886577	0.671423	0.807759
YDR111C	ALT2	43.7352	108.379	1.30921	2.97e-82	2.1e-80
YDR112W	IRC2	0.66776	1.13106	0.760278	0.529261	0.695802
YDR113C	PDS1	43.5059	36.8322	-0.240242	0.038618	0.107299
YDR114C		0.680983	0.294302	-1.21032	0.525513	NA
YDR115W	MRX14	81.0487	70.0792	-0.209802	0.196811	0.366686
YDR116C	MRPL1	61.0485	48.4764	-0.332674	0.00292946	0.0124482
YDR117C	TMA64	39.7114	37.7117	-0.0745399	0.636353	0.785311
YDR118W	APC4	9.74088	9.01978	-0.110959	0.631236	0.781279
YDR118W-A		0.701925	1.1826	0.752576	0.695471	NA
YDR119W	VBA4	64.2278	53.1563	-0.272958	7.59e-05	0.000467628
YDR119W-A	COX26	22.6957	1.13704	-4.31906	4.56e-09	4.97e-08
YDR120C	TRM1	77.1829	87.531	0.181513	0.0003206	0.00171197
YDR121W	DPB4	88.1299	88.4691	0.00554233	0.662174	0.802238
YDR122W	KIN1	29.3924	30.0971	0.0341829	0.338841	0.525919
YDR123C	INO2	28.596	30.0297	0.0705769	0.415791	0.604265
YDR124W		6.53043	5.50515	-0.246397	0.432524	0.618702
YDR125C	ECM18	9.07765	5.86212	-0.630896	0.00526015	0.0204777
YDR126W	SWF1	16.7628	25.2593	0.591551	1.91e-05	0.000131341
YDR127W	ARO1	49.253	78.6344	0.674947	2.61e-56	1.25e-54
YDR128W	MTC5	15.067	17.7083	0.233025	0.00255226	0.0110955
YDR129C	SAC6	214.238	186.086	-0.203247	0.000196849	0.00109829
YDR130C	FIN1	33.7612	29.4656	-0.196333	0.226024	0.403239
YDR131C		16.0074	13.178	-0.280603	0.0681817	0.167123
YDR132C	MRX16	18.3706	22.6324	0.300988	0.00598527	0.0228853
YDR133C		1.70967	0.664991	-1.36231	0.233407	0.410839
YDR134C	CCW22	387.323	173.328	-1.16003	6.4e-58	3.21e-56
YDR135C	YCF1	38.525	44.6183	0.21184	7.23e-06	5.33e-05
YDR136C	VPS61	0.285829	0.314765	0.139119	0.935415	NA
YDR137W	RGP1	37.18	32.2958	-0.203178	0.0385991	0.107299
YDR138W	HPR1	25.9337	24.9997	-0.0529178	0.818958	0.902682
YDR139C	RUB1	194.777	217.948	0.16216	0.0502528	0.131742
YDR140W	MTQ2	44.7451	44.4795	-0.00859146	0.839126	0.915023
YDR141C	DOP1	21.2142	21.5313	0.0214041	0.401346	0.591456
YDR142C	PEX7	16.2611	14.9039	-0.125728	0.553123	0.716871
YDR143C	SAN1	33.3986	39.6598	0.24789	0.000846485	0.00413018
YDR144C	MKC7	63.5705	80.3916	0.338687	3.39e-09	3.74e-08
YDR145W	TAF12	88.0739	93.2277	0.0820447	0.0683469	0.167396
YDR146C	SWI5	50.1832	43.017	-0.222297	0.00655439	0.0248324
YDR147W	EKI1	25.092	25.3625	0.0154724	0.637327	0.785931
YDR148C	KGD2	113.431	103.091	-0.137894	0.0779245	0.184955
YDR149C		0.348289	0.309797	-0.168964	0.922897	NA
YDR150W	NUM1	21.3134	24.1735	0.181667	5.61e-05	0.00035554
YDR151C	CTH1	72.6757	64.8734	-0.163846	0.122965	0.26078
YDR152W	GIR2	148.71	142.248	-0.0640921	0.63736	0.785931
YDR153C	ENT5	63.7224	54.9774	-0.212962	0.0295952	0.0864781
YDR154C		8.41834	5.61503	-0.584242	0.185528	0.352525
YDR155C	CPR1	1239.7	950.149	-0.383764	6.92e-12	9.58e-11
YDR156W	RPA14	44.5438	59.9424	0.428351	0.0040984	0.0165131
YDR157W		0.407627	0.792847	0.959794	0.465269	NA
YDR158W	HOM2	483.263	629.185	0.380676	2.12e-29	6.15e-28
YDR159W	SAC3	18.0465	18.2826	0.0187569	0.501223	0.674908
YDR160W	SSY1	17.2638	15.861	-0.122266	0.390622	0.58052
YDR161W	ACL4	91.9001	90.1997	-0.0269444	0.919771	0.959244
YDR162C	NBP2	57.8783	51.7551	-0.161322	0.244402	0.423399
YDR163W	CWC15	53.4996	52.8888	-0.0165658	0.882757	0.942123
YDR164C	SEC1	37.1963	41.8357	0.169575	0.00776788	0.0286619
YDR165W	TRM82	78.4109	75.5935	-0.0527913	0.778486	0.876313
YDR166C	SEC5	23.9212	22.363	-0.09718	0.491063	0.667592
YDR167W	TAF10	92.6145	96.5593	0.0601774	0.283802	0.468186
YDR168W	CDC37	88.1656	81.0737	-0.120981	0.205809	0.377973
YDR169C	STB3	39.0032	36.964	-0.0774717	0.627609	0.778069
YDR169C-A		2.47457	3.28647	0.409361	0.655243	0.798237
YDR170C	SEC7	38.6894	38.6482	-0.0015376	0.499889	0.673782
YDR170W-A		8.99705	9.43177	0.0680757	0.606838	0.763255
YDR171W	HSP42	364.726	129.657	-1.49212	2.08e-160	3.91e-158
YDR172W	SUP35	211.069	186.223	-0.180678	0.000207808	0.00115016
YDR173C	ARG82	17.0239	15.9783	-0.091448	0.716855	0.837539
YDR174W	HMO1	319.741	273.217	-0.226855	0.000115564	0.000678867
YDR175C	RSM24	45.2169	34.2816	-0.399428	0.000895064	0.00432649
YDR176W	NGG1	42.668	39.7067	-0.103774	0.375184	0.565319
YDR177W	UBC1	161.073	189.491	0.234413	0.000439915	0.00229014
YDR178W	SDH4	141.296	115.085	-0.296029	0.00123392	0.00578028
YDR179C	CSN9	13.1697	11.1252	-0.243394	0.42378	0.611254
YDR179W-A	NVJ3	12.9116	11.1357	-0.213477	0.252984	0.433438
YDR180W	SCC2	7.19975	8.14358	0.177716	0.0573618	0.145716
YDR181C	SAS4	22.0252	23.0596	0.0662155	0.408161	0.598297
YDR182W	CDC1	70.9144	74.5252	0.0716503	0.116924	0.251342
YDR182W-A		2.41461	5.65166	1.22689	0.104824	0.23287
YDR183C-A		0.316825	0.850139	1.42401	0.396796	NA
YDR183W	PLP1	25.7668	23.2286	-0.149608	0.456771	0.638343
YDR184C	ATC1	36.5413	29.3397	-0.316675	0.0204713	0.0640603
YDR185C	UPS3	20.4556	17.1087	-0.257768	0.268402	0.451035
YDR186C	SND1	51.0156	46.4964	-0.133819	0.105814	0.234092
YDR187C		0.87269	1.3072	0.582941	0.504652	0.67748
YDR188W	CCT6	185.421	193.149	0.0589102	0.0407414	0.112048
YDR189W	SLY1	84.1003	82.4548	-0.0285061	0.924347	0.961488
YDR190C	RVB1	167.602	156.879	-0.0953876	0.226531	0.403773
YDR191W	HST4	10.1038	9.449	-0.0966656	0.744415	0.85587
YDR192C	NUP42	29.9407	35.5507	0.247768	0.00541531	0.0209637
YDR193W		0.10377	0.236293	1.18719	0.658717	NA
YDR194C	MSS116	62.7648	47.4523	-0.403478	1.28e-07	1.19e-06
YDR195W	REF2	20.1451	24.9755	0.310083	0.00501938	0.0197255
YDR196C	CAB5	69.0239	46.0401	-0.584205	1.27e-07	1.18e-06
YDR197W	CBS2	24.0326	22.9706	-0.0652092	0.795964	0.887877
YDR198C	RKM2	22.7173	22.8471	0.00821608	0.732564	0.847236
YDR199W		1.34666	1.91243	0.506019	0.557065	0.720984
YDR200C	VPS64	25.4958	25.7872	0.016392	0.633808	0.783257
YDR201W	SPC19	38.1847	31.3778	-0.283251	0.119275	0.2556
YDR202C	RAV2	40.7977	37.4465	-0.123657	0.38645	0.577068
YDR203W		1.68443	1.30849	-0.364357	0.727631	0.844198
YDR204W	COQ4	50.9422	52.0891	0.0321195	0.483575	0.660154
YDR205W	MSC2	19.2816	22.037	0.192702	0.0257272	0.0771319
YDR206W	EBS1	44.7305	41.6625	-0.10251	0.316536	0.504656
YDR207C	UME6	29.1602	31.54	0.113182	0.06459	0.160596
YDR208W	MSS4	39.6959	35.3332	-0.167966	0.0876551	0.203395
YDR209C		5.26948	3.91376	-0.429107	0.463496	0.643437
YDR210C-D		0.865859	0.572687	-0.596387	0.111367	0.242159
YDR210W		403.325	304.762	-0.404261	8.8e-07	7.37e-06
YDR210W-B		0.664759	0.654232	-0.0230303	0.960214	0.978677
YDR211W	GCD6	83.5714	87.9867	0.0742766	0.0551843	0.141276
YDR212W	TCP1	136.533	134.907	-0.0172826	0.729773	0.84558
YDR213W	UPC2	18.5902	16.0953	-0.207898	0.0738148	0.177435
YDR214W	AHA1	130.713	183.207	0.487072	4.01e-21	8.63e-20
YDR216W	ADR1	4.91919	5.49595	0.159948	0.173143	0.335239
YDR217C	RAD9	13.3282	15.5285	0.220438	0.00385502	0.0156951
YDR218C	SPR28	0.193087	0.271539	0.491907	0.670685	0.807652
YDR219C	MFB1	33.6891	27.5996	-0.287634	0.0120826	0.0414365
YDR220C		7.96575	7.17086	-0.151664	0.780636	0.877704
YDR221W	GTB1	30.5411	27.8071	-0.1353	0.226403	0.403684
YDR222W		20.6971	4.4635	-2.21318	6.39e-28	1.73e-26
YDR223W	CRF1	1.25646	1.78196	0.504101	0.222425	0.398759
YDR224C	HTB1	1464.91	1288.52	-0.185096	8.37e-05	0.000510921
YDR225W	HTA1	815.343	634.606	-0.361545	1.89e-12	2.77e-11
YDR226W	ADK1	884.722	1027.07	0.215245	2.55e-12	3.69e-11
YDR227W	SIR4	11.3336	12.124	0.0972686	0.190462	0.358616
YDR228C	PCF11	29.3165	31.9233	0.122898	0.0768629	0.183205
YDR229W	IVY1	46.0903	38.4354	-0.262027	0.0098786	0.035017
YDR230W		0.94458	0.500707	-0.915707	0.500949	NA
YDR231C	COX20	42.9126	19.7787	-1.11745	2.04e-11	2.71e-10
YDR232W	HEM1	63.4043	57.1408	-0.150059	0.140682	0.287659
YDR233C	RTN1	722.874	724.051	0.00234818	0.314707	0.502255
YDR234W	LYS4	80.169	75.915	-0.0786599	0.437452	0.622841
YDR235W	PRP42	28.4161	24.3517	-0.222688	0.0699225	0.170316
YDR236C	FMN1	47.9095	45.3476	-0.0792844	0.692722	0.821468
YDR237W	MRPL7	55.4313	41.4917	-0.417877	0.000188636	0.00106008
YDR238C	SEC26	103.039	103.674	0.00886056	0.332385	0.520502
YDR239C		19.8458	21.0392	0.0842469	0.214127	0.388363
YDR240C	SNU56	17.1196	17.4493	0.0275234	0.640962	0.788652
YDR241W	BUD26	17.9395	15.1108	-0.247558	0.491943	0.668227
YDR242W	AMD2	9.87496	8.32743	-0.245903	0.211575	0.384969
YDR243C	PRP28	15.3542	14.9176	-0.0416226	0.962631	0.979638
YDR244W	PEX5	26.5899	25.4584	-0.0627397	0.785732	0.880768
YDR245W	MNN10	117.68	109.24	-0.107368	0.224153	0.400698
YDR246W	TRS23	91.8065	88.9618	-0.0454103	0.887057	0.944216
YDR246W-A		6.95546	9.6067	0.465895	0.333715	0.521138
YDR247W	VHS1	32.0775	12.2584	-1.38778	3.12e-27	8.09e-26
YDR248C		38.5831	30.2704	-0.350063	0.0351074	0.0991866
YDR249C		11.457	9.0462	-0.340846	0.11269	0.244011
YDR250C		0.743422	0.501321	-0.568448	0.725923	NA
YDR251W	PAM1	64.8795	55.6546	-0.221262	0.00109759	0.00520453
YDR252W	BTT1	20.43	22.1293	0.115273	0.472651	0.651099
YDR253C	MET32	5.06212	11.3097	1.15975	0.000152741	0.000878191
YDR254W	CHL4	16.1967	14.5768	-0.152028	0.439868	0.624351
YDR255C	RMD5	19.782	14.2954	-0.46864	0.00213838	0.00947496
YDR256C	CTA1	3.95169	2.61202	-0.597301	0.0533451	0.138102
YDR257C	RKM4	37.0876	27.71	-0.42053	7.84e-05	0.000480485
YDR258C	HSP78	49.3979	58.5638	0.245558	6.22e-06	4.63e-05
YDR259C	YAP6	7.55061	9.16295	0.279219	0.133119	0.276505
YDR260C	SWM1	66.743	75.2555	0.173181	0.0541023	0.139482
YDR261C	EXG2	61.8299	62.5607	0.0169513	0.478835	0.657144
YDR261C-D		16.0734	4.93816	-1.70263	2.83e-58	1.43e-56
YDR261W-B		1.80017	2.09633	0.219727	0.203125	0.374856
YDR262W		67.9142	53.8857	-0.33381	0.00323123	0.0134638
YDR263C	DIN7	7.29615	8.82871	0.275067	0.13749	0.28294
YDR264C	AKR1	62.8954	73.0403	0.215738	3.11e-05	0.000207298
YDR265W	PEX10	29.1088	24.6994	-0.236981	0.1071	0.235715
YDR266C	HEL2	63.2601	56.1454	-0.172127	0.0305535	0.0885702
YDR267C	CIA1	71.0576	70.2914	-0.0156392	0.824269	0.905587
YDR268W	MSW1	18.0357	16.9264	-0.0915791	0.682804	0.81452
YDR269C		0.381264	0.278334	-0.453974	0.837227	NA
YDR270W	CCC2	5.5029	7.02763	0.352847	0.010767	0.0376512
YDR271C		2.87375	1.87361	-0.617113	0.416021	0.604265
YDR272W	GLO2	96.199	87.2508	-0.140855	0.177402	0.341573
YDR273W	DON1	8.90401	10.5114	0.239427	0.198039	0.368351
YDR274C		0.330804	0.495863	0.583964	0.746432	NA
YDR275W	BSC2	27.9513	21.1119	-0.404859	0.033972	0.0965464
YDR276C	PMP3	1802.74	1432.76	-0.331394	1.45e-10	1.83e-09
YDR277C	MTH1	22.4687	4.21469	-2.41442	1.97e-33	6.49e-32
YDR279W	RNH202	34.6299	36.9664	0.0941964	0.234083	0.411234
YDR280W	RRP45	78.0233	66.0297	-0.240791	0.0121142	0.0415222
YDR281C	PHM6	31.6505	5.64192	-2.48797	2.35e-14	3.81e-13
YDR282C	MRX10	16.4178	10.986	-0.579594	0.000591119	0.00300437
YDR283C	GCN2	13.7398	15.1399	0.140002	0.0297342	0.0868026
YDR284C	DPP1	90.9885	94.7547	0.0585141	0.228986	0.406241
YDR285W	ZIP1	8.02825	6.74666	-0.250912	0.148924	0.299921
YDR286C	MGP12	22.8715	19.7824	-0.209336	0.483433	0.660147
YDR287W	INM2	41.8378	36.9589	-0.178884	0.188621	0.35666
YDR288W	NSE3	31.4156	25.975	-0.274361	0.0603745	0.151938
YDR289C	RTT103	37.7465	30.7527	-0.295627	0.0097593	0.0346456
YDR290W		0.749308	0.422337	-0.827166	0.603496	NA
YDR291W	HRQ1	16.2303	13.5027	-0.265447	0.0168751	0.0545884
YDR292C	SRP101	100.046	97.9596	-0.030404	0.948427	0.972283
YDR293C	SSD1	64.6976	68.0092	0.0720187	0.0270961	0.0805374
YDR294C	DPL1	88.3863	80.463	-0.135497	0.0772901	0.184011
YDR295C	HDA2	27.3312	24.6468	-0.149147	0.206681	0.379057
YDR296W	MHR1	86.0807	71.1784	-0.274251	0.0108483	0.0378717
YDR297W	SUR2	238.978	181.773	-0.394743	5.95e-12	8.27e-11
YDR298C	ATP5	187.762	149.835	-0.325527	1.18e-05	8.41e-05
YDR299W	BFR2	49.9447	56.2955	0.172688	0.00548811	0.0212191
YDR300C	PRO1	83.8198	79.2539	-0.0808084	0.488519	0.665588
YDR301W	CFT1	14.723	14.2229	-0.049858	0.856473	0.925985
YDR302W	GPI11	52.8902	40.8803	-0.371593	0.00558358	0.0215347
YDR303C	RSC3	25.3262	24.8579	-0.0269223	0.953028	0.97463
YDR304C	CPR5	414.318	455.586	0.136983	0.000350721	0.0018553
YDR305C	HNT2	36.5379	43.854	0.263313	0.0204127	0.0639091
YDR306C		28.0896	28.2943	0.0104748	0.657732	0.799639
YDR307W	PMT7	26.9838	24.7992	-0.121801	0.360933	0.549796
YDR308C	SRB7	74.0472	70.9017	-0.0626247	0.810332	0.896669
YDR309C	GIC2	100.235	113.196	0.175436	0.000777069	0.00382448
YDR310C	SUM1	37.8445	37.656	-0.00720512	0.678019	0.811355
YDR311W	TFB1	30.4318	24.0217	-0.341239	0.000713386	0.00355038
YDR312W	SSF2	33.2388	38.7092	0.219809	0.0117573	0.040522
YDR313C	PIB1	21.8005	17.7427	-0.297137	0.0985596	0.22293
YDR314C	RAD34	10.7835	8.66428	-0.315675	0.0558427	0.142668
YDR315C	IPK1	12.3188	11.9237	-0.0470231	0.956599	0.976855
YDR316W	OMS1	23.9426	20.7269	-0.208075	0.137698	0.283236
YDR317W	HIM1	2.10892	1.88103	-0.164983	0.729403	0.845413
YDR318W	MCM21	19.6349	15.4173	-0.348875	0.0309701	0.0894038
YDR319C	YFT2	32.6395	29.2146	-0.159928	0.335975	0.523441
YDR320C	SWA2	22.0689	21.697	-0.0245175	0.926349	0.962349
YDR320C-A	DAD4	80.9878	82.8631	0.0330256	0.701507	0.827251
YDR320W-B		6.24091	7.20393	0.207028	0.732285	0.847076
YDR321W	ASP1	149.114	170.466	0.193069	7.12e-05	0.000441373
YDR322C-A	TIM11	162.118	114.915	-0.496476	1.15e-05	8.2e-05
YDR322W	MRPL35	46.97	36.174	-0.376786	0.000549746	0.00281016
YDR323C	PEP7	10.5325	8.7118	-0.273801	0.169327	0.329674
YDR324C	UTP4	61.5059	60.3472	-0.0274379	0.911023	0.955926
YDR325W	YCG1	12.9895	12.7842	-0.022977	0.902556	0.951177
YDR326C	YSP2	22.3104	23.9276	0.100959	0.057664	0.14636
YDR327W		2.3936	3.42878	0.518512	0.429367	0.616453
YDR328C	SKP1	399.152	429.973	0.107307	0.00532201	0.020641
YDR329C	PEX3	50.8503	53.5153	0.0736938	0.200559	0.371503
YDR330W	UBX5	33.3558	32.7803	-0.0251053	0.935954	0.967007
YDR331W	GPI8	38.6604	31.3479	-0.302487	0.00791712	0.0290746
YDR332W	IRC3	14.5922	11.4907	-0.344732	0.0166018	0.0538475
YDR333C	RQC1	40.5521	42.98	0.0838892	0.0995599	0.224569
YDR334W	SWR1	17.0254	16.6954	-0.0282383	0.926615	0.962349
YDR335W	MSN5	31.6746	33.8184	0.0944805	0.0418983	0.11432
YDR336W	MRX8	24.9766	21.2067	-0.236058	0.157561	0.312161
YDR337W	MRPS28	51.5577	41.1417	-0.325589	0.00862135	0.0313859
YDR338C		17.2006	17.6907	0.0405392	0.501398	0.674908
YDR339C	FCF1	105.553	85.0993	-0.310745	0.00329991	0.0136949
YDR341C		245.908	247.851	0.0113569	0.269159	0.451504
YDR342C	HXT7	8.72372	0.362592	-4.58853	5.72e-26	1.44e-24
YDR343C	HXT6	2.08457	1.50357	-0.471356	0.253534	0.434142
YDR344C		11.4623	11.2927	-0.0215069	0.963588	0.980131
YDR345C	HXT3	456.892	567.245	0.312119	1.01e-20	2.14e-19
YDR346C	SVF1	153.562	172.053	0.164026	7.63e-05	0.000468783
YDR347W	MRP1	48.3627	40.8742	-0.242703	0.0486876	0.12845
YDR348C	PAL1	101.362	95.406	-0.0873624	0.371897	0.562619
YDR349C	YPS7	72.872	93.9873	0.367102	3.11e-11	4.1e-10
YDR350C	ATP22	18.1436	16.9993	-0.0939783	0.612709	0.766318
YDR351W	SBE2	21.4363	21.1642	-0.018432	0.886655	0.944216
YDR352W	YPQ2	51.6794	46.7047	-0.146022	0.237308	0.415337
YDR353W	TRR1	383.009	459.566	0.262894	2.51e-10	3.14e-09
YDR354C-A		1.1427	0.590781	-0.951754	0.630369	NA
YDR354W	TRP4	53.0484	57.4907	0.11602	0.0731591	0.176131
YDR355C		0.407405	0.591926	0.538954	0.731902	NA
YDR356W	SPC110	15.5127	15.8519	0.0312039	0.507512	0.680109
YDR357C	CNL1	46.0753	47.5935	0.0467723	0.606124	0.762836
YDR358W	GGA1	34.7996	29.1872	-0.253735	0.016555	0.0537239
YDR359C	EAF1	21.4225	19.5826	-0.129554	0.261527	0.443192
YDR360W	OPI7	0.473259	0.831727	0.813482	0.500256	0.673904
YDR361C	BCP1	92.0745	79.2704	-0.216019	0.0244291	0.0740974
YDR362C	TFC6	24.2754	23.8429	-0.0259348	0.92827	0.962699
YDR363W	ESC2	32.3036	23.3441	-0.468639	8.84e-05	0.000536416
YDR363W-A	SEM1	280.143	262.109	-0.0959947	0.466286	0.64605
YDR364C	CDC40	27.7523	24.1943	-0.197938	0.138318	0.283891
YDR365C	ESF1	141.526	117.994	-0.262358	4.92e-06	3.7e-05
YDR365W-B		1.91565	0.465315	-2.04156	3.44e-11	4.52e-10
YDR366C		0.721038	0.614041	-0.231741	0.910992	0.955926
YDR367W	KEI1	39.4241	48.7402	0.306033	0.00815582	0.0298455
YDR368W	YPR1	145.677	137.347	-0.0849509	0.444355	0.628401
YDR369C	XRS2	9.57222	8.37874	-0.192121	0.239005	0.417538
YDR370C	DXO1	24.3717	22.8193	-0.0949496	0.635664	0.784772
YDR371C-A		1.56998	1.2787	-0.296068	0.87696	NA
YDR371W	CTS2	19.5036	17.2249	-0.179249	0.245147	0.424162
YDR372C	VPS74	170.302	176.585	0.0522639	0.126927	0.266848
YDR373W	FRQ1	81.2511	69.7936	-0.219293	0.0687916	0.168185
YDR374C	PHO92	0.357327	0.296013	-0.271585	0.835011	0.911334
YDR374W-A	WIP1	37.2478	32.2175	-0.20931	0.43064	0.617879
YDR375C	BCS1	28.6627	24.261	-0.240534	0.0652918	0.161503
YDR376W	ARH1	30.7173	26.2068	-0.229114	0.0548787	0.140668
YDR377W	ATP17	199.343	134.865	-0.563737	9.78e-09	1.02e-07
YDR378C	LSM6	212.928	235.403	0.144763	0.0433069	0.117041
YDR379C-A	SDH6	30.4501	24.3895	-0.320187	0.267346	0.450308
YDR379W	RGA2	20.1586	19.0622	-0.0806782	0.582994	0.743655
YDR380W	ARO10	33.5643	1.75224	-4.25966	2.14e-100	2.02e-98
YDR381C-A	COI1	60.8637	52.2741	-0.219487	0.208098	0.380982
YDR381W	YRA1	443.558	303.529	-0.547286	1.94e-27	5.1e-26
YDR382W	RPP2B	3537.44	4049.43	0.195012	5.28e-11	6.84e-10
YDR383C	NKP1	24.9021	23.9611	-0.0555745	0.910919	0.955926
YDR384C	ATO3	63.2692	36.4938	-0.793853	6.18e-13	9.35e-12
YDR385W	EFT2	509.232	598.757	0.233649	1.33e-18	2.6e-17
YDR386W	MUS81	14.29	12.1185	-0.237794	0.132827	0.276284
YDR387C	CIN10	26.4464	22.258	-0.248749	0.0505708	0.132352
YDR388W	RVS167	208.742	230.865	0.145327	4.66e-05	0.000300149
YDR389W	SAC7	33.2991	34.0765	0.0332939	0.424883	0.611851
YDR390C	UBA2	55.638	57.6457	0.0511426	0.231751	0.408926
YDR391C		71.3047	52.7667	-0.43437	8.04e-05	0.000491514
YDR392W	SPT3	49.618	53.6939	0.113896	0.125653	0.264709
YDR393W	SHE9	20.7243	17.6488	-0.231752	0.132218	0.275554
YDR394W	RPT3	212.18	210.252	-0.013166	0.652416	0.797288
YDR395W	SXM1	75.7817	78.8361	0.0570072	0.0646874	0.160647
YDR396W		2.45858	1.95157	-0.333186	0.627096	0.7779
YDR397C	NCB2	131.593	144.159	0.131584	0.0553057	0.141413
YDR398W	UTP5	85.8656	92.4768	0.107011	0.0155804	0.0513378
YDR399W	HPT1	467.101	491.881	0.0745758	0.0211603	0.0657864
YDR400W	URH1	45.9838	42.52	-0.112982	0.42826	0.615432
YDR401W		1.45294	0.961279	-0.595946	0.469722	0.648788
YDR402C	DIT2	0.502894	0.512446	0.0271456	0.936546	0.967123
YDR403W	DIT1	1.3777	2.22936	0.694373	0.0699214	0.170316
YDR404C	RPB7	174.085	180.894	0.0553514	0.204298	0.376018
YDR405W	MRP20	45.2522	41.7071	-0.117694	0.517676	0.687399
YDR406W	PDR15	7.28784	5.34953	-0.44608	0.00101457	0.00484766
YDR407C	TRS120	17.4231	16.9589	-0.0389584	0.951575	0.973964
YDR408C	ADE8	261.66	244.919	-0.0953885	0.319245	0.507415
YDR409W	SIZ1	15.2068	14.2473	-0.0940202	0.562117	0.725805
YDR410C	STE14	40.0095	41.8965	0.0664852	0.421026	0.608269
YDR411C	DFM1	90.8512	119.552	0.396062	6.47e-10	7.81e-09
YDR412W	RRP17	115.096	109.123	-0.076881	0.572867	0.735109
YDR413C		3.86147	4.69368	0.281567	0.525601	0.693333
YDR414C	ERD1	33.4123	39.9805	0.258919	0.00587015	0.0224727
YDR415C		39.415	40.2964	0.0319071	0.501866	0.675342
YDR416W	SYF1	18.1762	17.3228	-0.0693809	0.734398	0.849041
YDR417C		38.2796	45.6936	0.255416	0.685141	0.816191
YDR418W	RPL12B	2426.27	2770.67	0.191495	1.27e-09	1.47e-08
YDR419W	RAD30	19.0487	17.2009	-0.147211	0.342615	0.530333
YDR420W	HKR1	12.7558	14.5326	0.188141	0.0062204	0.0236825
YDR421W	ARO80	14.8013	11.79	-0.328161	0.00857501	0.0312508
YDR422C	SIP1	23.1196	21.9292	-0.0762668	0.651732	0.797173
YDR423C	CAD1	33.0361	38.7367	0.229655	0.0091393	0.0329025
YDR424C	DYN2	91.8922	95.9774	0.062752	0.458955	0.639942
YDR425W	SNX41	22.528	25.2953	0.167152	0.0462573	0.123664
YDR426C		0.433508	0.927262	1.09692	0.412013	0.60141
YDR427W	RPN9	129.952	133.213	0.0357482	0.214843	0.389018
YDR428C	BNA7	43.7655	39.3616	-0.153006	0.291494	0.47623
YDR429C	TIF35	419.271	414.803	-0.0154548	0.689212	0.81918
YDR430C	CYM1	20.0141	17.7041	-0.176933	0.122836	0.26078
YDR432W	NPL3	259.579	240.508	-0.110091	0.10032	0.225747
YDR433W		3.25187	5.08058	0.643727	0.162907	0.319497
YDR434W	GPI17	46.5715	47.3081	0.0226398	0.490078	0.666999
YDR435C	PPM1	38.9303	34.7228	-0.165011	0.221444	0.397805
YDR436W	PPZ2	21.8495	22.1572	0.0201748	0.576878	0.73858
YDR437W	GPI19	19.02	20.4863	0.107142	0.527347	0.694392
YDR438W	THI74	12.7965	17.3779	0.441504	0.00325672	0.0135519
YDR439W	LRS4	28.1068	24.8724	-0.176374	0.262262	0.444196
YDR440W	DOT1	24.934	24.5105	-0.0247116	0.912313	0.956336
YDR441C	APT2	66.638	70.2293	0.0757274	0.324009	0.511849
YDR442W		0.311608	0.45637	0.550474	0.73453	NA
YDR443C	SSN2	10.4971	11.3014	0.106508	0.14955	0.300696
YDR444W		26.6549	26.0819	-0.0313524	0.981954	0.991195
YDR445C		0.202019	0.110515	-0.870254	0.771789	NA
YDR446W	ECM11	0.362279	0.399129	0.139755	0.882751	0.942123
YDR447C	RPS17B	1276.98	1320.52	0.048372	0.0346037	0.0979833
YDR448W	ADA2	21.7742	19.2945	-0.174432	0.303521	0.49057
YDR449C	UTP6	32.4246	34.1859	0.0763121	0.274736	0.45845
YDR450W	RPS18A	2645.59	2827.43	0.0959055	0.0004969	0.00256746
YDR451C	YHP1	24.9636	28.1718	0.174427	0.114769	0.24748
YDR452W	PPN1	117.933	137.949	0.226173	3.36e-08	3.33e-07
YDR453C	TSA2	17.2917	16.2233	-0.0920158	0.756094	0.863057
YDR454C	GUK1	453.738	537.099	0.24333	3.47e-08	3.41e-07
YDR455C		0.133994	0.129393	-0.0504099	0.961119	NA
YDR456W	NHX1	51.6615	65.1028	0.33363	7.74e-08	7.4e-07
YDR457W	TOM1	24.7463	26.3665	0.0914901	0.00677589	0.0255627
YDR458C	HEH2	35.0801	29.7652	-0.237027	0.0181938	0.0581324
YDR459C	PFA5	24.6699	21.3713	-0.207073	0.174417	0.337076
YDR460W	TFB3	41.1834	44.3615	0.107247	0.170629	0.331404
YDR461C-A	CMI8	32.6094	46.472	0.511071	0.00921347	0.0330929
YDR461W	MFA1	2575.96	568.214	-2.1806	1.34e-263	4.16e-261
YDR462W	MRPL28	84.318	80.4951	-0.0669405	0.767977	0.869479
YDR463W	STP1	60.0392	62.5394	0.0588608	0.188363	0.356388
YDR464C-A		0.651107	0.970659	0.57607	0.731269	NA
YDR464W	SPP41	18.6547	18.6013	-0.00413887	0.694423	0.82285
YDR465C	RMT2	116.328	127.227	0.129206	0.0228201	0.0697269
YDR466W	PKH3	26.8027	27.5012	0.0371164	0.372672	0.563264
YDR467C		6.77444	6.28422	-0.108368	0.853525	0.924682
YDR468C	TLG1	92.3751	73.8498	-0.322911	0.00125742	0.00587711
YDR469W	SDC1	74.4742	68.524	-0.12013	0.413011	0.602323
YDR470C	UGO1	22.983	16.191	-0.505375	0.00013167	0.000764819
YDR471W	RPL27B	1656.05	1570.53	-0.076492	0.269524	0.451737
YDR472W	TRS31	69.3977	58.2392	-0.252896	0.019266	0.0609632
YDR473C	PRP3	27.83	24.0016	-0.213513	0.103235	0.230187
YDR475C	JIP4	28.7979	16.2811	-0.822763	8.41e-18	1.62e-16
YDR476C		49.4405	76.8095	0.63559	1.68e-10	2.11e-09
YDR477W	SNF1	57.0294	49.2884	-0.210458	0.0110352	0.038352
YDR478W	SNM1	26.5417	20.3185	-0.385464	0.0471247	0.125123
YDR479C	PEX29	28.8039	24.7247	-0.220311	0.0864481	0.201044
YDR480W	DIG2	33.9647	30.6337	-0.148917	0.331586	0.520227
YDR481C	PHO8	180.975	77.6284	-1.22114	4.8e-121	6.22e-119
YDR482C	CWC21	68.4963	57.1896	-0.260273	0.0806315	0.190219
YDR483W	KRE2	322.035	280.231	-0.200601	4.17e-05	0.000271426
YDR484W	VPS52	17.4523	16.3935	-0.0902925	0.623051	0.774426
YDR485C	VPS72	31.9837	30.1171	-0.0867525	0.528177	0.694817
YDR486C	VPS60	99.8667	95.4981	-0.0645321	0.708538	0.83167
YDR487C	RIB3	284.124	322.041	0.180723	0.000251957	0.00137373
YDR488C	PAC11	15.7911	19.0148	0.26801	0.0152474	0.0504812
YDR489W	SLD5	23.8363	22.5367	-0.0808826	0.73784	0.850807
YDR490C	PKH1	19.1647	21.8661	0.190245	0.0214971	0.0666666
YDR491C		0.670894	0.810344	0.272449	0.774625	0.873629
YDR492W	IZH1	86.3305	90.1478	0.0624216	0.195883	0.365395
YDR493W	MZM1	46.3619	43.8653	-0.0798593	0.778082	0.876099
YDR494W	RSM28	46.9545	39.7709	-0.239551	0.0319534	0.091647
YDR495C	VPS3	12.4792	11.9709	-0.0599925	0.801931	0.891134
YDR496C	PUF6	87.8514	90.4408	0.0419083	0.189683	0.35769
YDR497C	ITR1	196.329	230.359	0.230611	5.26e-10	6.38e-09
YDR498C	SEC20	39.1998	35.7952	-0.131081	0.345675	0.533874
YDR499W	LCD1	14.6521	14.2224	-0.0429377	0.927564	0.962576
YDR500C	RPL37B	3051.51	3519.68	0.20592	2.07e-09	2.34e-08
YDR501W	PLM2	8.30866	7.8243	-0.0866541	0.759616	0.865377
YDR502C	SAM2	122.531	197.174	0.686313	1.11e-40	4.17e-39
YDR503C	LPP1	25.7106	26.8828	0.0643207	0.498767	0.67321
YDR504C	SPG3	5.24309	5.47179	0.0615946	0.817057	0.901447
YDR505C	PSP1	30.3886	25.2031	-0.269926	0.0056541	0.0217258
YDR506C	GMC1	12.1105	11.9861	-0.0148946	0.893575	0.946801
YDR507C	GIN4	30.2173	31.2389	0.0479707	0.219289	0.395076
YDR508C	GNP1	94.1048	94.1497	0.000688337	0.507674	0.680109
YDR509W		3.42813	2.62695	-0.384036	0.584515	0.744919
YDR510C-A		3.17508	7.48036	1.23632	0.175667	0.338964
YDR510W	SMT3	590.202	639.931	0.116706	0.00494283	0.0194493
YDR511W	SDH7	57.403	44.7116	-0.360478	0.0351083	0.0991866
YDR512C	EMI1	44.5298	44.2335	-0.00963177	0.863193	0.930761
YDR513W	GRX2	203.453	185.645	-0.132154	0.183854	0.35063
YDR514C		20.61	19.384	-0.0884739	0.658982	0.80031
YDR515W	SLF1	21.7788	20.2904	-0.102126	0.586916	0.747168
YDR516C	EMI2	120.138	69.2841	-0.794097	1.1e-28	3.12e-27
YDR517W	GRH1	116.534	140.581	0.270661	4.79e-07	4.15e-06
YDR518W	EUG1	50.1169	56.2406	0.166314	0.00894413	0.0323497
YDR519W	FPR2	114.682	120.589	0.0724678	0.27919	0.46307
YDR520C	URC2	12.2659	12.2292	-0.00432282	0.812121	0.897532
YDR522C	SPS2	0.0271834	0.150787	2.47172	0.222361	NA
YDR523C	SPS1	1.50546	2.71992	0.853357	0.0199713	0.0627483
YDR524C	AGE1	41.5056	44.3901	0.0969294	0.134225	0.278153
YDR524C-A		0.686866	0.409925	-0.744668	0.768882	NA
YDR524C-B		9046.3	9926.71	0.133987	1.6e-05	0.000111708
YDR524W-C		41.7185	72.6938	0.801144	0.46088	0.641595
YDR525W	API2	0.124302	0.136636	0.136491	0.960333	NA
YDR525W-A	SNA2	23.9298	36.543	0.610782	0.00767885	0.0283839
YDR526C		2.09952	2.6764	0.350232	0.568535	0.731965
YDR527W	RBA50	72.8408	80.7486	0.148689	0.0123858	0.0422897
YDR528W	HLR1	6.00252	11.8028	0.975495	2.12e-07	1.9e-06
YDR529C	QCR7	320.685	189.427	-0.759511	5.25e-23	1.2e-21
YDR530C	APA2	58.5488	46.1074	-0.344642	0.00125551	0.00587257
YDR531W	CAB1	70.6251	80.0764	0.181195	0.00635312	0.0241582
YDR532C	KRE28	19.8894	13.1531	-0.596599	0.000286333	0.00154893
YDR533C	HSP31	39.9475	24.7574	-0.690249	0.0237169	0.072148
YDR534C	FIT1	3.12872	4.80173	0.61798	0.0114554	0.0396529
YDR535C		1.46896	2.2786	0.633354	0.323137	0.51125
YDR536W	STL1	0.120216	0.128267	0.0935206	0.919817	NA
YDR537C		0.744656	0.392332	-0.924499	0.418465	0.606399
YDR538W	PAD1	47.6289	39.0575	-0.286238	0.0371598	0.103991
YDR539W	FDC1	57.159	59.1476	0.0493376	0.246987	0.426333
YDR540C	IRC4	15.8074	4.38422	-1.8502	9.27e-09	9.68e-08
YDR541C		43.7067	38.5947	-0.179452	0.150943	0.302811
YDR542W	PAU10	0.565483	0.674937	0.255271	0.810353	NA
YDR545W	YRF1-1	0.144665	0.142962	-0.0170888	0.997058	0.998342
YEL001C	IRC22	323.602	347.032	0.100846	0.00659411	0.0249677
YEL002C	WBP1	184.558	199.325	0.111046	0.00200503	0.00898652
YEL003W	GIM4	148.616	135.674	-0.131443	0.346086	0.534111
YEL004W	YEA4	19.3346	20.3271	0.0722159	0.519608	0.688788
YEL005C	VAB2	27.0818	27.5751	0.0260449	0.659342	0.800501
YEL006W	YEA6	56.3542	54.2776	-0.0541669	0.800569	0.8903
YEL007W	MIT1	75.7899	71.2894	-0.0883183	0.386895	0.577103
YEL008C-A		14.1295	35.5634	1.33168	0.00208547	0.00927356
YEL008W		0.647214	1.82109	1.49249	0.132653	0.276247
YEL009C	GCN4	997.928	1194.24	0.259086	4.4e-19	8.83e-18
YEL009C-A		1.10582	1.30626	0.240319	0.763887	0.867133
YEL011W	GLC3	25.7867	6.8605	-1.91024	1.92e-44	7.92e-43
YEL012W	UBC8	49.1619	44.9814	-0.128211	0.419768	0.607439
YEL013W	VAC8	56.5238	55.0837	-0.0372338	0.959068	0.978252
YEL014C		0.402434	0.147353	-1.44948	0.545779	NA
YEL015W	EDC3	90.6662	83.4282	-0.12003	0.144325	0.293413
YEL016C	NPP2	37.5011	34.1556	-0.134809	0.260024	0.441246
YEL017C-A	PMP2	927.477	811.723	-0.192324	0.0197549	0.0621756
YEL017W	GTT3	49.3904	49.6566	0.00775531	0.659859	0.800816
YEL018C-A		1.62354	0.998039	-0.701971	0.449826	0.633544
YEL018W	EAF5	46.442	40.4248	-0.200192	0.135577	0.279836
YEL019C	MMS21	15.8798	11.8378	-0.42379	0.0500047	0.131368
YEL020C	PXP1	19.3644	17.9255	-0.111391	0.498397	0.672972
YEL020C-B		3.94423	4.71516	0.257564	0.722162	0.840129
YEL020W-A	TIM9	108.851	89.5182	-0.282099	0.0504196	0.132067
YEL022W	GEA2	26.516	30.0054	0.178357	0.00073487	0.00364273
YEL023C		12.7264	8.09828	-0.652142	2.09e-05	0.000142822
YEL024W	RIP1	109.898	54.2278	-1.01906	1.16e-24	2.83e-23
YEL025C		19.8165	17.591	-0.171862	0.0924553	0.211691
YEL026W	SNU13	333.912	428.327	0.359244	3.43e-10	4.21e-09
YEL027W	VMA3	1534.62	1429.93	-0.101944	0.0544849	0.140178
YEL028W		11.3792	13.5791	0.254987	0.281791	0.466169
YEL029C	BUD16	34.7471	34.2013	-0.0228416	0.928577	0.962699
YEL030C-A		0.785262	0.696305	-0.173455	0.926923	NA
YEL030W	ECM10	8.16267	6.88216	-0.24618	0.229091	0.406265
YEL031W	SPF1	104.293	124.577	0.256389	1.85e-12	2.71e-11
YEL032C-A		0.764371	1.13865	0.574978	0.730481	NA
YEL032W	MCM3	43.361	40.866	-0.0854974	0.416194	0.604273
YEL033W	MTC7	134.814	124.849	-0.110785	0.437621	0.622841
YEL034C-A		24.6922	30.159	0.288536	0.702621	0.827884
YEL034W	HYP2	2542.96	2538.05	-0.00279	0.333519	0.521138
YEL035C	UTR5	0.163155	0.177991	0.125559	0.944552	NA
YEL036C	ANP1	124.978	134.663	0.107677	0.0114605	0.0396529
YEL037C	RAD23	181.031	198.678	0.134194	0.00200141	0.00897676
YEL038W	UTR4	64.8186	73.3064	0.177533	0.0267085	0.0794993
YEL039C	CYC7	38.6682	20.3097	-0.928977	3.1e-05	0.00020681
YEL040W	UTR2	329.092	276.526	-0.251078	6.57e-07	5.6e-06
YEL041W	YEF1	5.24352	7.29788	0.476943	0.0154472	0.0510612
YEL042W	GDA1	83.3816	87.5856	0.0709654	0.0925877	0.211838
YEL043W		35.0487	36.2605	0.0490411	0.215396	0.389755
YEL044W	IES6	86.4405	122.206	0.499538	2.54e-08	2.55e-07
YEL045C		0.961703	2.10509	1.13022	0.173957	0.336292
YEL046C	GLY1	264.344	324.125	0.294137	5.51e-13	8.41e-12
YEL047C	FRD1	135.364	163.063	0.268582	5.4e-08	5.23e-07
YEL048C	TCA17	16.2732	13.2996	-0.291113	0.3077	0.49565
YEL049W	PAU2	0.794428	1.53612	0.951306	0.325279	0.513203
YEL050C	RML2	45.119	34.3532	-0.393291	0.000221402	0.00121889
YEL050W-A		2.13979	1.93234	-0.147115	0.899066	0.94943
YEL051W	VMA8	373.179	369.541	-0.0141344	0.676688	0.810957
YEL052W	AFG1	66.2665	69.6491	0.0718269	0.127119	0.267074
YEL053C	MAK10	35.3161	43.815	0.311098	2.93e-06	2.29e-05
YEL053W-A		29.5847	41.7092	0.495514	0.460454	0.641491
YEL054C	RPL12A	1989.14	2209.23	0.151401	2.27e-07	2.02e-06
YEL055C	POL5	50.1792	45.5277	-0.140345	0.0896797	0.207089
YEL056W	HAT2	55.6509	59.44	0.0950282	0.107025	0.235682
YEL057C	SDD1	2.1653	1.03948	-1.0587	0.0996813	0.224762
YEL058W	PCM1	96.5074	116.269	0.26875	8.89e-08	8.45e-07
YEL059C-A	SOM1	22.0694	23.9333	0.116967	0.596072	0.755152
YEL059W	HHY1	0.13275	0.593704	2.16103	0.298712	NA
YEL060C	PRB1	107.114	135.577	0.339959	2.14e-13	3.33e-12
YEL061C	CIN8	15.9631	14.0787	-0.181233	0.133441	0.276975
YEL062W	NPR2	13.3026	12.1267	-0.133524	0.480837	0.659019
YEL063C	CAN1	57.1879	76.8514	0.426361	5.86e-13	8.91e-12
YEL064C	AVT2	11.5525	11.7836	0.0285772	0.677432	0.811355
YEL065W	SIT1	6.14902	9.57946	0.639588	0.000306393	0.00164175
YEL066W	HPA3	39.7645	71.2441	0.841288	2.78e-12	4.01e-11
YEL067C		6.76797	10.6605	0.655484	0.0216011	0.0669226
YEL068C		82.2191	80.868	-0.0239045	0.929329	0.963238
YEL069C	HXT13	0.145304	0.113666	-0.354277	0.79345	NA
YEL070W	DSF1	1.3052	0.871408	-0.582852	0.273757	0.457562
YEL071W	DLD3	114.942	279.174	1.28026	2.66e-168	5.34e-166
YEL072W	RMD6	14.0894	16.1143	0.193732	0.274879	0.45845
YEL073C		10.6422	5.09612	-1.06232	0.0121237	0.0415318
YEL074W		4.72867	7.04716	0.575608	0.202	0.373556
YEL075C		1.11096	0.797272	-0.478659	0.726427	0.843273
YEL075W-A		0.13468	0.341701	1.3432	0.435774	NA
YEL076C		0.317414	0.199942	-0.666781	0.718127	NA
YEL077C		8.05226	9.65684	0.262157	0.00786809	0.0289629
YEL077W-A		0.254958	1.06738	2.06573	0.113956	0.246325
YER001W	MNN1	63.9175	8.86432	-2.85013	1.19e-202	2.74e-200
YER002W	NOP16	193.357	210.525	0.122721	0.0102802	0.036193
YER003C	PMI40	185.328	186.925	0.0123834	0.33784	0.524884
YER004W	FMP52	157.485	206.235	0.389081	4.08e-10	5e-09
YER005W	YND1	39.3599	39.3589	-3.70408e-05	0.655882	0.798638
YER006C-A		1.16174	1.67279	0.525961	0.550586	0.714209
YER006W	NUG1	107.77	123.992	0.202289	0.000121228	0.000710801
YER007C-A	TMA20	185.863	193.796	0.0602961	0.222074	0.398537
YER007W	PAC2	9.15429	8.15786	-0.166257	0.456417	0.638305
YER008C	SEC3	24.4886	23.9605	-0.031455	0.969004	0.984192
YER009W	NTF2	962.212	1013.99	0.0756154	0.0131085	0.044392
YER010C		67.2947	83.5028	0.311333	0.00017419	0.000985126
YER011W	TIR1	89.6019	3.16053	-4.82529	1.15e-106	1.15e-104
YER012W	PRE1	330.133	362.724	0.135827	0.00102695	0.0048955
YER013W	PRP22	13.2194	13.5056	0.0308938	0.508455	0.680877
YER014C-A	BUD25	1.06306	1.06256	-0.000678478	0.975509	0.987625
YER014W	HEM14	41.3623	31.6348	-0.386804	0.000114956	0.000675935
YER015W	FAA2	6.45022	5.38694	-0.259882	0.208438	0.381268
YER016W	BIM1	84.0703	76.1372	-0.142995	0.187323	0.354853
YER017C	AFG3	31.9612	32.9662	0.0446661	0.333631	0.521138
YER018C	SPC25	32.0986	35.4725	0.144189	0.201279	0.372443
YER019C-A	SBH2	476.635	480.873	0.0127717	0.512978	0.683914
YER019W	ISC1	39.8582	47.0353	0.23887	0.00217692	0.0096047
YER020W	GPA2	101.552	67.2609	-0.594379	6.22e-17	1.14e-15
YER021W	RPN3	164.65	175.783	0.0943866	0.00710974	0.0266284
YER022W	SRB4	26.9839	25.5827	-0.0769309	0.66552	0.804162
YER023C-A		5.8011	3.86854	-0.584539	0.410182	0.599986
YER023W	PRO3	327.548	372.442	0.185309	1e-06	8.35e-06
YER024W	YAT2	7.55212	7.21042	-0.0667981	0.829539	0.908869
YER025W	GCD11	282.163	282.649	0.00248451	0.425543	0.61225
YER026C	CHO1	144.659	176.125	0.283946	5e-07	4.32e-06
YER027C	GAL83	86.6215	65.9077	-0.394278	7.32e-07	6.2e-06
YER028C	MIG3	7.96822	9.61783	0.271455	0.124885	0.26327
YER029C	SMB1	85.1636	84.0893	-0.0183154	0.855684	0.925454
YER030W	CHZ1	160.758	143.391	-0.164938	0.145707	0.295355
YER031C	YPT31	265.408	272.681	0.0390033	0.180977	0.346826
YER032W	FIR1	20.1631	19.8013	-0.0261258	0.91966	0.959244
YER033C	ZRG8	9.06086	8.38809	-0.111306	0.534455	0.701001
YER034W		46.4151	50.3726	0.118044	0.226956	0.404318
YER035W	EDC2	95.9736	80.4288	-0.254925	0.0417461	0.114055
YER036C	ARB1	275.715	241.85	-0.189064	0.000111492	0.000657433
YER037W	PHM8	52.6437	3.56175	-3.8856	1.67e-86	1.33e-84
YER038C	KRE29	12.2381	12.147	-0.0107888	0.897713	0.948672
YER038W-A	FMP49	5.59414	8.01395	0.518597	0.177528	0.341708
YER039C	HVG1	3.83131	2.37356	-0.690783	0.1354	0.279749
YER039C-A		5.62169	2.4523	-1.19687	0.0964921	0.219319
YER040W	GLN3	15.4236	16.818	0.12487	0.163569	0.32039
YER041W	YEN1	14.852	13.2084	-0.169197	0.235676	0.413324
YER042W	MXR1	48.726	159.868	1.71412	4.6e-76	2.98e-74
YER043C	SAH1	640.864	703.51	0.134554	2.79e-06	2.18e-05
YER044C	ERG28	113.862	92.1429	-0.305342	0.00672037	0.0253994
YER044C-A	MEI4	2.30406	2.3269	0.0142269	0.915582	0.957232
YER045C	ACA1	29.7084	34.7031	0.224197	0.00862216	0.0313859
YER046W	SPO73	22.2458	19.8342	-0.165543	0.558833	0.722615
YER046W-A		0.372001	0.149064	-1.31938	0.557604	NA
YER047C	SAP1	15.9117	17.827	0.163973	0.053151	0.137756
YER048C	CAJ1	143.093	130.785	-0.129756	0.0910323	0.209435
YER048W-A	ISD11	149.769	136.377	-0.135138	0.339433	0.526587
YER049W	TPA1	105.83	101.813	-0.0558234	0.661296	0.801934
YER050C	RSM18	89.1019	76.5122	-0.219766	0.0975999	0.22103
YER051W	JHD1	18.2961	18.9164	0.0481051	0.521389	0.69012
YER052C	HOM3	112.407	132.29	0.234973	1.9e-07	1.73e-06
YER053C	PIC2	112.213	30.5534	-1.87684	9.1e-82	6.29e-80
YER053C-A		46.0469	1.13295	-5.34495	4.57e-09	4.97e-08
YER054C	GIP2	4.54006	4.20481	-0.110673	0.748082	0.858004
YER055C	HIS1	467.311	395.773	-0.239712	1.43e-06	1.17e-05
YER056C	FCY2	239.361	193.184	-0.309208	2.89e-10	3.57e-09
YER056C-A	RPL34A	2220.29	2454.24	0.144529	1.02e-06	8.45e-06
YER057C	HMF1	419.349	453.592	0.113246	0.00637758	0.0242351
YER058W	PET117	41.4526	32.8951	-0.333593	0.122708	0.260713
YER059W	PCL6	57.5059	51.57	-0.157178	0.126969	0.266848
YER060W	FCY21	11.043	16.4485	0.574829	3.32e-05	0.000219858
YER060W-A	FCY22	1.00733	2.01636	1.00121	0.0211805	0.0658161
YER061C	CEM1	44.3259	35.4326	-0.323075	0.00146449	0.00673364
YER062C	GPP2	116.129	19.9431	-2.54177	2.74e-112	3.04e-110
YER063W	THO1	206.006	234.578	0.187381	0.000157167	0.000901141
YER064C	VHR2	36.4244	29.9001	-0.284753	0.00791431	0.0290746
YER065C	ICL1	13.0342	12.8796	-0.0172199	0.894905	0.947125
YER066C-A		0.656115	0.709806	0.113475	0.908608	0.955283
YER066W	RRT13	9.27166	10.6369	0.198181	0.401343	0.591456
YER067C-A		2.15992	0.442815	-2.2862	0.0546215	0.140355
YER067W	RGI1	163.052	22.7256	-2.84295	1.26e-85	9.79e-84
YER068C-A		0.477435	0.816187	0.773595	0.513074	0.683914
YER068W	MOT2	51.2156	48.7472	-0.0712645	0.651497	0.797173
YER069W	ARG5,6	13.5238	26.6963	0.981141	2.12e-27	5.56e-26
YER070W	RNR1	105.496	116.283	0.140447	6.59e-05	0.000413003
YER071C	TDA2	45.0505	46.0539	0.0317816	0.708678	0.83167
YER072W	VTC1	874.931	319.583	-1.45298	1.54e-120	1.96e-118
YER073W	ALD5	127.419	102.725	-0.310791	1.22e-06	1e-05
YER074W	RPS24A	2462.83	2777.3	0.173371	1.84e-11	2.47e-10
YER074W-A	YOS1	139.685	132.725	-0.0737412	0.724457	0.841772
YER075C	PTP3	10.644	9.1667	-0.215569	0.168275	0.328059
YER076C		20.4978	18.8208	-0.123138	0.568478	0.731965
YER076W-A		3.65848	1.81707	-1.00963	0.146315	0.296201
YER077C	MRX1	18.0328	16.1896	-0.155551	0.282571	0.466651
YER078C	ICP55	28.5937	26.6516	-0.101475	0.522849	0.691463
YER078W-A		0.499539	0.242318	-1.0437	0.773966	NA
YER079C-A		2.55428	3.08362	0.271709	0.676877	0.811027
YER079W		90.2965	54.6208	-0.725219	5.55e-12	7.8e-11
YER080W	AIM9	104.616	107.917	0.0448136	0.134454	0.278441
YER081W	SER3	34.1582	63.9515	0.904745	1.37e-27	3.64e-26
YER082C	UTP7	66.1416	67.3064	0.0251846	0.39564	0.586019
YER083C	GET2	75.606	88.1845	0.222024	0.00132055	0.00613253
YER084W		3.17729	2.63256	-0.27133	0.699572	0.826007
YER085C		0.471247	0.563589	0.258157	0.795753	0.887823
YER086W	ILV1	202.011	252.836	0.323766	2.3e-16	4.12e-15
YER087C-A		3.57398	1.95692	-0.868945	0.11961	0.255927
YER087C-B	SBH1	713.676	740.824	0.0538632	0.117437	0.252121
YER087W	AIM10	19.097	15.275	-0.322176	0.0176769	0.0568897
YER088C	DOT6	151.168	104.733	-0.529441	1.95e-25	4.82e-24
YER088C-A		11.5279	21.457	0.896322	0.00122801	0.00575693
YER088W-B		5.29811	5.19395	-0.0286449	0.987843	0.993601
YER089C	PTC2	60.8324	70.9005	0.220955	0.00068475	0.00342706
YER090C-A		2.74746	4.1447	0.593168	0.632653	0.782143
YER090W	TRP2	145.768	193.7	0.410152	4.09e-20	8.6e-19
YER091C	MET6	169.818	729.212	2.10235	0	0
YER091C-A		0.183428	0.180101	-0.0264076	0.960979	NA
YER092W	IES5	90.5648	112.966	0.318871	0.00303567	0.0128381
YER093C	TSC11	11.0985	10.9077	-0.0250232	0.939063	0.968796
YER093C-A	AIM11	35.8165	35.2027	-0.0249347	0.961666	0.979297
YER094C	PUP3	276.295	337.685	0.289466	1.23e-09	1.44e-08
YER095W	RAD51	45.8716	37.6224	-0.28601	0.00896571	0.0323953
YER096W	SHC1	2.13498	3.48774	0.70807	0.0172542	0.0556733
YER097W		1.37134	0.829196	-0.725801	0.51475	0.685252
YER098W	UBP9	7.90409	5.54268	-0.512016	0.00416483	0.0167389
YER099C	PRS2	79.4911	60.9629	-0.382861	1.99e-05	0.000136566
YER100W	UBC6	164.714	155.341	-0.0845257	0.431657	0.617888
YER101C	AST2	15.9996	16.1961	0.0176081	0.714687	0.836199
YER102W	RPS8B	1142.93	1204.58	0.0757904	0.00749838	0.0278492
YER103W	SSA4	29.3686	11.6891	-1.32912	9.05e-31	2.76e-29
YER104W	RTT105	20.9519	17.6755	-0.245324	0.25618	0.437168
YER105C	NUP157	33.5706	31.5664	-0.0888127	0.374965	0.565218
YER106W	MAM1	0.586361	0.498337	-0.234668	0.811715	0.897344
YER107C	GLE2	73.3039	67.5021	-0.118956	0.267565	0.450308
YER107W-A		0.639471	1.14929	0.845793	0.507514	0.680109
YER109C	FLO8	21.3531	20.1621	-0.0827997	0.627223	0.7779
YER110C	KAP123	116.51	123.464	0.0836263	0.00742631	0.027598
YER111C	SWI4	13.8309	13.3856	-0.0472163	0.903378	0.951581
YER112W	LSM4	149.357	139.209	-0.101514	0.375748	0.565587
YER113C	TMN3	23.4367	26.1473	0.157894	0.0421472	0.114747
YER114C	BOI2	28.4789	28.5997	0.0061095	0.594433	0.753764
YER115C	SPR6	42.9562	39.9704	-0.103937	0.599882	0.758201
YER116C	SLX8	34.3209	37.0697	0.111154	0.249773	0.429474
YER117W	RPL23B	2017.1	2081.08	0.0450502	0.0426935	0.11588
YER118C	SHO1	76.8891	81.9988	0.0928232	0.0804587	0.190028
YER119C	AVT6	31.0464	37.8045	0.284134	0.00157185	0.00720595
YER119C-A		2.53778	2.85958	0.172237	0.790682	0.884106
YER120W	SCS2	364.964	341.968	-0.0938909	0.204567	0.37629
YER121W		5.34856	3.59756	-0.57213	0.311953	0.500556
YER122C	GLO3	211.767	178.197	-0.249007	3.98e-06	3.04e-05
YER123W	YCK3	46.176	43.5832	-0.0833692	0.557108	0.720984
YER124C	DSE1	134.72	107.127	-0.330651	8.88e-09	9.3e-08
YER125W	RSP5	72.3023	64.3638	-0.167793	0.0210458	0.0655613
YER126C	NSA2	118.224	112.485	-0.0717881	0.595652	0.754848
YER127W	LCP5	52.2707	49.4977	-0.0786395	0.607228	0.763451
YER128W	VFA1	25.5473	27.6982	0.116618	0.352261	0.540957
YER129W	SAK1	37.4072	37.7248	0.012198	0.451083	0.63388
YER130C	COM2	107.734	42.6888	-1.33555	7.9e-65	4.39e-63
YER131W	RPS26B	3330.65	3556.54	0.0946682	0.000540424	0.00277162
YER132C	PMD1	9.61708	10.1342	0.0755555	0.239838	0.418053
YER133W	GLC7	284.719	264.003	-0.108988	0.106172	0.234332
YER133W-A		2.77325	2.55613	-0.117618	0.912828	0.956493
YER134C		109.647	87.8939	-0.319028	0.00210417	0.00934335
YER135C		0.419678	0.920614	1.13331	0.376926	0.566504
YER136W	GDI1	199.782	212.281	0.0875458	0.00922124	0.0331018
YER137C		15.2385	16.7659	0.13781	0.482405	0.659866
YER138C		0.0860173	0.0509636	-0.755161	0.514848	0.685252
YER138W-A		138.774	32.1429	-2.11017	5.1e-17	9.42e-16
YER139C	RTR1	23.7349	23.3446	-0.0239202	0.958201	0.977689
YER140W	EMP65	18.5903	18.6603	0.00542088	0.756891	0.863333
YER141W	COX15	81.6901	67.2548	-0.280525	0.000511284	0.00263085
YER142C	MAG1	15.2986	16.7372	0.129659	0.401403	0.591456
YER143W	DDI1	52.972	61.0838	0.205559	0.00329193	0.0136801
YER144C	UBP5	21.201	23.5012	0.148602	0.0494891	0.130399
YER145C	FTR1	49.4088	83.9967	0.765565	2.05e-20	4.34e-19
YER145C-A		0.471773	1.41332	1.58292	0.147849	0.298437
YER146W	LSM5	143.878	149.494	0.0552391	0.387938	0.577636
YER147C	SCC4	12.9098	15.164	0.232181	0.0467898	0.124553
YER147C-A		3.90954	5.05433	0.370523	0.490122	0.666999
YER148W	SPT15	216.655	224.761	0.0529898	0.14611	0.295882
YER148W-A		0.499389	0.890308	0.834142	0.4503	0.633585
YER149C	PEA2	28.4031	29.7813	0.0683574	0.351453	0.540383
YER150W	SPI1	89.9781	13.9452	-2.68981	1.12e-55	5.32e-54
YER151C	UBP3	57.9807	57.361	-0.0155019	0.743927	0.855763
YER152C		66.5181	83.5981	0.329724	1.99e-07	1.81e-06
YER152W-A		0.655175	1.04295	0.670717	0.475028	0.654033
YER153C	PET122	16.0912	17.6257	0.131405	0.404228	0.59482
YER154W	OXA1	53.4001	53.1273	-0.00738902	0.761396	0.866122
YER155C	BEM2	48.025	40.3546	-0.251051	1.78e-06	1.43e-05
YER156C		212.688	211.595	-0.00743753	0.628841	0.778977
YER157W	COG3	23.0138	20.2527	-0.184383	0.108803	0.238247
YER158C		35.2232	6.70664	-2.39286	3.86e-70	2.21e-68
YER158W-A		11.0527	10.4619	-0.0792539	0.911057	0.955926
YER159C	BUR6	273.085	312.168	0.192974	0.00131122	0.00609647
YER160C		0.427769	0.306976	-0.478704	0.402289	0.592622
YER161C	SPT2	104.851	108.049	0.0433446	0.267485	0.450308
YER162C	RAD4	16.4195	13.9014	-0.240181	0.0646152	0.160596
YER163C	GCG1	42.5132	45.3141	0.0920488	0.284922	0.469411
YER164W	CHD1	22.5546	23.0744	0.0328759	0.346754	0.534813
YER165C-A		0.806702	0.665975	-0.276568	0.830617	0.90941
YER165W	PAB1	513.24	544.291	0.0847432	0.000894784	0.00432649
YER166W	DNF1	32.8368	34.2079	0.0590173	0.125877	0.265093
YER167W	BCK2	22.2968	26.7895	0.264833	0.000436158	0.00227502
YER168C	CCA1	30.3202	28.5639	-0.0860843	0.605338	0.762309
YER169W	RPH1	22.1838	20.2511	-0.131503	0.363529	0.552707
YER170W	ADK2	28.7111	27.9758	-0.0374302	0.991554	0.995776
YER171W	RAD3	36.9952	40.4409	0.128476	0.0255667	0.0767246
YER172C	BRR2	17.3389	16.1165	-0.105469	0.28024	0.46428
YER172C-A		0.43368	0.599854	0.46798	0.73485	NA
YER173W	RAD24	13.0838	15.3251	0.228122	0.0368711	0.103322
YER174C	GRX4	80.2026	50.4628	-0.668429	9.32e-11	1.2e-09
YER175C	TMT1	21.8599	23.7653	0.120575	0.311291	0.499882
YER175W-A		5.47475	1.57773	-1.79494	0.064054	0.159647
YER176W	ECM32	33.3529	37.9036	0.184522	0.000608496	0.00308262
YER177W	BMH1	1691.4	1793.1	0.084243	0.00235558	0.0103343
YER178W	PDA1	417.806	487.128	0.221469	1.93e-12	2.81e-11
YER179W	DMC1	2.12065	2.45123	0.208997	0.581267	0.742335
YER180C	ISC10	35.5349	31.449	-0.176223	0.275774	0.459451
YER180C-A	SLO1	22.2726	18.0036	-0.306984	0.323931	0.511849
YER181C		0.251364	0.939532	1.90216	0.238745	NA
YER182W	FMP10	63.0555	45.2497	-0.478712	2.99e-05	0.000199885
YER183C	FAU1	45.7025	34.4045	-0.409677	0.00393295	0.0159601
YER184C	TOG1	8.56859	6.55859	-0.385673	0.0218228	0.0674415
YER185W	PUG1	2.15978	2.34651	0.119628	0.73604	0.849992
YER186C		55.1919	47.6052	-0.213338	0.0652214	0.161393
YER187W		15.1328	14.6092	-0.0507966	0.975178	0.987625
YER188C-A		3.83435	6.53553	0.769322	0.1214	0.258995
YER188W		25.3208	11.2498	-1.17043	2.77e-09	3.09e-08
YER189W		1.11072	1.0555	-0.0735687	0.976211	0.987625
YER190W	YRF1-2	0.162956	0.139951	-0.219561	0.80987	0.896637
YFL001W	DEG1	33.8898	31.3833	-0.110855	0.441247	0.625142
YFL002C	SPB4	40.2963	45.7791	0.184043	0.00735604	0.0273835
YFL002W-A		0.0233022	0.025266	0.116728	0.928364	NA
YFL003C	MSH4	2.31953	1.49952	-0.629334	0.0423027	0.11502
YFL004W	VTC2	110.057	50.6165	-1.12057	1.44e-78	9.53e-77
YFL005W	SEC4	237.678	216.431	-0.135101	0.0824889	0.193956
YFL007W	BLM10	29.4708	33.0703	0.166247	0.000304728	0.00163564
YFL008W	SMC1	17.8028	19.0283	0.0960473	0.105046	0.233145
YFL009W	CDC4	36.3679	35.4534	-0.0367418	0.95761	0.977406
YFL010C	WWM1	251.042	328.938	0.389884	4.73e-11	6.14e-10
YFL010W-A	AUA1	1.44768	2.32653	0.684435	0.47207	0.651019
YFL011W	HXT10	0.225362	0.0543409	-2.05213	0.182078	NA
YFL012W		0.735378	0.805016	0.130531	0.861138	0.929413
YFL012W-A		0.328387	0.371656	0.178574	0.91872	NA
YFL013C	IES1	46.9395	45.602	-0.0417044	0.941892	0.969636
YFL013W-A		1.48743	1.31933	-0.173013	0.840142	0.915809
YFL014W	HSP12	19.6657	2.77329	-2.82601	4.5e-10	5.48e-09
YFL015C		0.0836448	0.161545	0.94959	0.730267	NA
YFL016C	MDJ1	72.8924	61.9987	-0.233531	0.00318627	0.013339
YFL017C	GNA1	89.7055	76.8927	-0.22235	0.0660482	0.162985
YFL017W-A	SMX2	76.4723	78.4118	0.0361339	0.641264	0.788712
YFL018C	LPD1	249.515	278.334	0.157691	4.17e-06	3.17e-05
YFL019C		1.27366	1.46508	0.201991	0.786981	0.881492
YFL020C	PAU5	1.22559	1.94421	0.665707	0.412972	0.602323
YFL021C-A		0.576117	0.728811	0.339183	0.666655	0.804968
YFL021W	GAT1	28.0034	17.0693	-0.714201	2.03e-09	2.29e-08
YFL022C	FRS2	327.823	343.129	0.0658355	0.0207981	0.0649197
YFL023W	BUD27	24.3115	27.5134	0.178493	0.0158725	0.0521346
YFL024C	EPL1	15.6924	12.8696	-0.2861	0.0224288	0.068767
YFL025C	BST1	14.9065	14.6258	-0.0274279	0.960551	0.978677
YFL026W	STE2	598.136	415.462	-0.525755	7.92e-45	3.29e-43
YFL027C	GYP8	31.0776	22.1224	-0.490367	1.85e-05	0.00012743
YFL028C	CAF16	44.8711	47.1444	0.0712978	0.314178	0.502055
YFL029C	CAK1	34.3319	37.0057	0.108199	0.177762	0.342053
YFL030W	AGX1	6.81051	5.3556	-0.346714	0.200592	0.371503
YFL031C-A		3.23985	2.77297	-0.224493	0.874371	0.937839
YFL031W	HAC1	342.453	282.026	-0.280079	1.06e-05	7.59e-05
YFL032W		0.25797	0.140467	-0.876968	0.787126	NA
YFL033C	RIM15	12.7827	13.8308	0.113701	0.0649084	0.160815
YFL034C-A	RPL22B	265.224	211.529	-0.326357	0.000110861	0.00065433
YFL034C-B	MOB2	43.2837	43.821	0.0178011	0.617087	0.770245
YFL034W	MIL1	17.1	17.8239	0.0598128	0.31055	0.498958
YFL036W	RPO41	15.2562	15.4563	0.0187906	0.530248	0.6968
YFL037W	TUB2	315.465	326.235	0.0484307	0.0420783	0.114618
YFL038C	YPT1	631.388	687.264	0.122338	0.000199931	0.0011125
YFL039C	ACT1	1803.96	1946.77	0.109912	2.39e-07	2.12e-06
YFL040W		0.075454	0.284779	1.91618	0.152049	0.304284
YFL041W	FET5	25.4429	32.4154	0.349418	5.18e-05	0.000330364
YFL041W-A		10.4813	7.87477	-0.412506	0.524219	0.692245
YFL042C	LAM5	25.9263	25.5046	-0.0236574	0.920354	0.95937
YFL044C	OTU1	49.0524	56.5666	0.205628	0.0148911	0.049486
YFL045C	SEC53	701.944	657.241	-0.0949333	0.112459	0.243646
YFL046W	FMP32	55.0034	58.7608	0.0953336	0.247694	0.427198
YFL047W	RGD2	33.6856	31.5738	-0.0934058	0.453719	0.636577
YFL048C	EMP47	77.6615	76.5737	-0.0203501	0.837338	0.913233
YFL049W	SWP82	28.514	27.6284	-0.0455191	0.897449	0.948672
YFL050C	ALR2	9.9236	7.83622	-0.340707	0.0227797	0.0696375
YFL051C		0.509121	2.0478	2.008	0.029114	0.0852722
YFL052W	ZNF1	1.26109	1.95087	0.629451	0.13649	0.281534
YFL053W	DAK2	0.323763	0.179462	-0.851261	0.394683	0.585019
YFL054C	AQY3	6.91639	8.14881	0.236569	0.111059	0.241743
YFL055W	AGP3	3.96416	5.14846	0.377123	0.0805048	0.190065
YFL056C	AAD6	6.62194	6.19225	-0.0967906	0.785894	0.880768
YFL057C	AAD16	15.4549	11.4909	-0.427571	0.163133	0.319638
YFL058W	THI5	0.240377	0.778468	1.69534	0.0683206	0.167396
YFL059W	SNZ3	3.80074	4.33384	0.189366	0.518775	0.688124
YFL060C	SNO3	2.51367	3.3244	0.403302	0.365497	0.555117
YFL061W	DDI2	0.121129	0.125476	0.0508671	0.961082	NA
YFL062W	COS4	0.430702	0.507055	0.235452	0.77765	0.875772
YFL064C		0.392861	0.878457	1.16095	0.31321	0.501539
YFL065C		0.797055	2.78971	1.80737	0.047811	0.126567
YFL066C		0.208571	3.10779	3.89728	2.45e-08	2.47e-07
YFR001W	LOC1	106.189	106.228	0.000527111	0.68637	0.81705
YFR002W	NIC96	39.9205	40.7393	0.029289	0.356537	0.545031
YFR003C	YPI1	103.162	81.5655	-0.338885	0.00284383	0.0121579
YFR004W	RPN11	188.628	184.733	-0.0301096	0.956436	0.976855
YFR005C	SAD1	33.1239	25.2268	-0.392915	0.000695673	0.0034755
YFR006W		93.1692	57.7902	-0.689027	2.99e-23	6.97e-22
YFR007W	YFH7	17.2784	17.4651	0.0155032	0.762254	0.866518
YFR008W	FAR7	25.4043	18.2084	-0.480469	0.00971733	0.0345437
YFR009W	GCN20	101.093	92.7776	-0.12383	0.0724757	0.175096
YFR010W	UBP6	109.77	99.3099	-0.144476	0.0610533	0.153398
YFR010W-A		2.61031	3.44849	0.401745	0.663726	0.803567
YFR011C	MIC19	60.2568	55.5976	-0.116101	0.492497	0.668665
YFR012W	DCV1	1.61802	2.29547	0.504561	0.376419	0.565902
YFR012W-A		11.7956	7.88085	-0.581831	0.452445	0.635077
YFR013W	IOC3	34.4387	34.6107	0.00718894	0.611897	0.766226
YFR014C	CMK1	44.0318	32.0854	-0.456629	8.78e-06	6.38e-05
YFR015C	GSY1	70.8527	10.7388	-2.722	1.66e-142	2.72e-140
YFR016C		39.2134	43.4749	0.148836	0.00351608	0.014457
YFR017C	IGD1	31.4992	9.32716	-1.7558	1.51e-15	2.63e-14
YFR018C		51.8216	76.3282	0.558661	1.79e-11	2.4e-10
YFR019W	FAB1	11.7364	12.4906	0.0898459	0.0952947	0.217472
YFR020W	CSS2	27.3648	21.8754	-0.323013	0.0638363	0.159168
YFR021W	ATG18	33.898	29.6595	-0.19271	0.096709	0.219588
YFR022W	ROG3	12.9936	13.3566	0.0397564	0.540973	0.706866
YFR023W	PES4	0.468972	0.333833	-0.490374	0.546359	0.709989
YFR024C-A	LSB3	121.392	153.341	0.33706	3.75e-12	5.33e-11
YFR025C	HIS2	49.1432	56.5619	0.202837	0.0100724	0.035592
YFR026C	ULI1	8.19551	6.90303	-0.247606	0.523426	0.691639
YFR027W	ECO1	12.6141	13.3205	0.0786106	0.567313	0.730846
YFR028C	CDC14	52.0352	48.5745	-0.0992896	0.386931	0.577103
YFR029W	PTR3	13.7108	13.6515	-0.00625276	0.825683	0.9064
YFR030W	MET10	14.3931	64.9297	2.1735	9.18e-196	2.04e-193
YFR031C	SMC2	17.2361	15.6545	-0.138851	0.229353	0.406382
YFR031C-A	RPL2A	1992.47	2021.49	0.0208548	0.119633	0.255927
YFR032C	RRT5	1.60224	0.811715	-0.981045	0.141445	0.288313
YFR032C-A	RPL29	1474.46	1561.21	0.0824815	0.0408348	0.112057
YFR032C-B	MIN10	6.05959	5.5905	-0.116242	0.865734	0.93211
YFR033C	QCR6	350.4	219.469	-0.674986	7.32e-22	1.62e-20
YFR034C	PHO4	57.9186	61.97	0.0975416	0.15327	0.305901
YFR034W-A		26.827	44.2962	0.723499	0.000329863	0.00175691
YFR035C		0.598946	1.7943	1.58292	0.147849	0.298437
YFR036W	CDC26	35.2809	51.2051	0.537401	0.000669716	0.00336535
YFR036W-A		5.8727	6.43253	0.131362	0.668277	0.805849
YFR037C	RSC8	209.357	206.789	-0.0178108	0.708613	0.83167
YFR038W	IRC5	21.822	22.926	0.0712034	0.229271	0.406352
YFR039C	OSW7	33.2557	29.1973	-0.187763	0.113161	0.244862
YFR040W	SAP155	48.984	41.3215	-0.245418	0.00050021	0.00258027
YFR041C	ERJ5	74.1206	70.7935	-0.0662568	0.695664	0.823545
YFR042W	KEG1	32.4747	32.8024	0.0144833	0.755286	0.862451
YFR043C	IRC6	26.6685	24.0296	-0.150321	0.433775	0.61992
YFR044C	DUG1	173.638	120.632	-0.525471	2.33e-19	4.73e-18
YFR045W		26.8909	21.9682	-0.291697	0.0583709	0.14765
YFR046C	CNN1	22.6132	17.889	-0.338088	0.0307881	0.0890262
YFR047C	BNA6	95.6948	134.312	0.489071	1.19e-14	1.97e-13
YFR048W	RMD8	19.151	18.0777	-0.083203	0.656556	0.798834
YFR049W	YMR31	81.4123	63.9386	-0.348561	0.0155009	0.0511843
YFR050C	PRE4	235.35	254.181	0.111053	0.00514833	0.0201306
[truncated: 4,404 more rows]
